# Supplementary material for: Integrating Mendelian randomization and single-cell RNA sequencing to identify therapeutic targets of baicalin for type 2 diabetes mellitus
Source: Front Pharmacol. 2024 Jul 26;15:1403943. doi: 10.3389/fphar.2024.1403943 (PMC11310057; doi:10.3389/fphar.2024.1403943)
Supplement: Supplementary file 2 [file Table1.XLSX]

## Sheet: Supplementary table of content
Table S1: Effect estimates of potential targets regarding baicalin for T2D in the discovery cohort.
Table S2: Sensitivity analysis results of Mendelian randomization for T2D in the discovery cohort.
Table S3: Effect estimates of potential targets regarding baicalin for T2D in the validation cohort.
Table S4: Sensitivity analysis results of significant baicalin targets for T2D in the validation cohort.
Table S5: Colocalization results of cis-eQTLs for 8 baicalin target with T2D trait.

## Sheet: Table S1
Table S1: Effect estimates of potential targets regarding baicalin for T2D in the discovery cohort.
Target	Method	nSNPs	Beta	SE	OR (95% CI)	P value
ABCB1	Maximum likelihood	3	-0.0784466	0.0545551	0.92 (0.83-1.03)	0.150453
ABCB1	MR Egger	3	-0.423646	0.390096	0.65 (0.30-1.41)	0.473768
ABCB1	Weighted median	3	-0.0878052	0.0716338	0.92 (0.80-1.05)	0.220293
ABCB1	Inverse variance weighted (multiplicative random effects)	3	-0.0766602	0.0980619	0.93 (0.76-1.12)	0.43436
ABCC1	Maximum likelihood	12	0.00905992	0.0222774	1.01 (0.97-1.05)	0.684238
ABCC1	MR Egger	12	0.0395598	0.0563428	1.04 (0.93-1.16)	0.498616
ABCC1	Weighted median	12	0.000602625	0.0303882	1.00 (0.94-1.06)	0.984178
ABCC1	Inverse variance weighted (multiplicative random effects)	12	0.00901175	0.0231046	1.01 (0.96-1.06)	0.696506
ABCC2	Maximum likelihood	7	0.00176806	0.0365051	1.00 (0.93-1.08)	0.961371
ABCC2	MR Egger	7	0.248934	0.143452	1.28 (0.97-1.70)	0.143208
ABCC2	Weighted median	7	0.0222021	0.0480243	1.02 (0.93-1.12)	0.64386
ABCC2	Inverse variance weighted (multiplicative random effects)	7	0.00175745	0.0356478	1.00 (0.93-1.07)	0.96068
ABCG2	Maximum likelihood	15	-0.00675794	0.0171608	0.99 (0.96-1.03)	0.693727
ABCG2	MR Egger	15	0.0189433	0.038313	1.02 (0.95-1.10)	0.629249
ABCG2	Weighted median	15	0.00461583	0.0215796	1.00 (0.96-1.05)	0.830627
ABCG2	Inverse variance weighted (multiplicative random effects)	15	-0.00681942	0.0132487	0.99 (0.97-1.02)	0.606746
ABO	Maximum likelihood	14	-0.0342197	0.0075401	0.97 (0.95-0.98)	5.66927e-06
ABO	MR Egger	14	-0.0131291	0.0261789	0.99 (0.94-1.04)	0.625082
ABO	Weighted median	14	-0.0502297	0.0110544	0.95 (0.93-0.97)	5.5235e-06
ABO	Inverse variance weighted (multiplicative random effects)	14	-0.033987	0.0123794	0.97 (0.94-0.99)	0.0060428
ACE	Wald ratio	1	0.307267	0.102868	1.36 (1.11-1.66)	0.00281718
ADAM10	Maximum likelihood	3	0.0125927	0.0532392	1.01 (0.91-1.12)	0.813021
ADAM10	MR Egger	3	0.295366	0.404824	1.34 (0.61-2.97)	0.59872
ADAM10	Weighted median	3	0.00647355	0.0555037	1.01 (0.90-1.12)	0.907151
ADAM10	Inverse variance weighted (multiplicative random effects)	3	0.0125703	0.0270643	1.01 (0.96-1.07)	0.642317
ADAM17	Maximum likelihood	8	0.0460071	0.0220671	1.05 (1.00-1.09)	0.0370809
ADAM17	MR Egger	8	0.066956	0.080497	1.07 (0.91-1.25)	0.437376
ADAM17	Weighted median	8	0.0486781	0.0255511	1.05 (1.00-1.10)	0.0567636
ADAM17	Inverse variance weighted (multiplicative random effects)	8	0.0458442	0.0188147	1.05 (1.01-1.09)	0.0148255
ADAM9	Maximum likelihood	3	-0.0260886	0.0433749	0.97 (0.89-1.06)	0.547529
ADAM9	MR Egger	3	0.243288	0.880983	1.28 (0.23-7.17)	0.828469
ADAM9	Weighted median	3	-0.0254407	0.0446283	0.97 (0.89-1.06)	0.568639
ADAM9	Inverse variance weighted (multiplicative random effects)	3	-0.0259441	0.0448728	0.97 (0.89-1.06)	0.563149
ADCY10	Wald ratio	1	0.0279111	0.144724	1.03 (0.77-1.37)	0.847071
ADH5	Maximum likelihood	5	0.0643067	0.0337338	1.07 (1.00-1.14)	0.0566111
ADH5	MR Egger	5	0.000617355	0.0625141	1.00 (0.89-1.13)	0.992741
ADH5	Weighted median	5	0.0617177	0.0363506	1.06 (0.99-1.14)	0.0895368
ADH5	Inverse variance weighted (multiplicative random effects)	5	0.0640944	0.0235501	1.07 (1.02-1.12)	0.00649635
ADK	Maximum likelihood	2	0.0141894	0.0118309	1.01 (0.99-1.04)	0.230392
ADK	Inverse variance weighted (multiplicative random effects)	2	0.0141877	0.00805945	1.01 (1.00-1.03)	0.0783432
ADORA1	Maximum likelihood	22	0.013397	0.0127933	1.01 (0.99-1.04)	0.295011
ADORA1	MR Egger	22	0.00519547	0.0205122	1.01 (0.97-1.05)	0.802632
ADORA1	Weighted median	22	0.0137622	0.0161469	1.01 (0.98-1.05)	0.394041
ADORA1	Inverse variance weighted (multiplicative random effects)	22	0.0134162	0.0128168	1.01 (0.99-1.04)	0.295207
ADORA2A	Wald ratio	1	-0.0715613	0.0536709	0.93 (0.84-1.03)	0.182422
ADORA2B	Maximum likelihood	8	0.0107248	0.0244072	1.01 (0.96-1.06)	0.660365
ADORA2B	MR Egger	8	-0.0694389	0.228075	0.93 (0.60-1.46)	0.771064
ADORA2B	Weighted median	8	0.00804739	0.0334226	1.01 (0.94-1.08)	0.809728
ADORA2B	Inverse variance weighted (multiplicative random effects)	8	0.0106392	0.0273987	1.01 (0.96-1.07)	0.697786
ADORA3	Maximum likelihood	10	-0.0294585	0.019302	0.97 (0.93-1.01)	0.126963
ADORA3	MR Egger	10	-0.0287904	0.0517907	0.97 (0.88-1.08)	0.593482
ADORA3	Weighted median	10	-0.0494702	0.0265248	0.95 (0.90-1.00)	0.062174
ADORA3	Inverse variance weighted (multiplicative random effects)	10	-0.029223	0.0200796	0.97 (0.93-1.01)	0.145572
ADRA2A	Wald ratio	1	-0.18243	0.147768	0.83 (0.62-1.11)	0.216991
ADRB1	Maximum likelihood	9	0.0131822	0.0227843	1.01 (0.97-1.06)	0.562882
ADRB1	MR Egger	9	0.0410925	0.0438565	1.04 (0.96-1.14)	0.379962
ADRB1	Weighted median	9	0.0417608	0.0280969	1.04 (0.99-1.10)	0.137196
ADRB1	Inverse variance weighted (multiplicative random effects)	9	0.0133074	0.0272031	1.01 (0.96-1.07)	0.624711
ADRB2	Maximum likelihood	4	-0.00501876	0.047604	0.99 (0.91-1.09)	0.916037
ADRB2	MR Egger	4	-0.0706658	0.281322	0.93 (0.54-1.62)	0.825118
ADRB2	Weighted median	4	0.0532783	0.0559991	1.05 (0.95-1.18)	0.341394
ADRB2	Inverse variance weighted (multiplicative random effects)	4	-0.00491176	0.0769749	1.00 (0.86-1.16)	0.949122
AHR	Maximum likelihood	3	0.00583809	0.0456467	1.01 (0.92-1.10)	0.89823
AHR	MR Egger	3	-0.021301	0.280148	0.98 (0.57-1.70)	0.951688
AHR	Weighted median	3	0.0362549	0.0504286	1.04 (0.94-1.14)	0.472182
AHR	Inverse variance weighted (multiplicative random effects)	3	0.00581356	0.041336	1.01 (0.93-1.09)	0.888153
AKR1B1	Maximum likelihood	12	-0.000613549	0.0212009	1.00 (0.96-1.04)	0.976913
AKR1B1	MR Egger	12	0.026527	0.0550304	1.03 (0.92-1.14)	0.640151
AKR1B1	Weighted median	12	0.0237702	0.0278646	1.02 (0.97-1.08)	0.393626
AKR1B1	Inverse variance weighted (multiplicative random effects)	12	-0.000610342	0.0170418	1.00 (0.97-1.03)	0.97143
AKR1C1	Maximum likelihood	9	-0.00778655	0.0245526	0.99 (0.95-1.04)	0.751139
AKR1C1	MR Egger	9	0.0207371	0.103059	1.02 (0.83-1.25)	0.846251
AKR1C1	Weighted median	9	-0.00468998	0.0401584	1.00 (0.92-1.08)	0.907029
AKR1C1	Inverse variance weighted (multiplicative random effects)	9	-0.00776034	0.0406655	0.99 (0.92-1.07)	0.848656
AKR1C2	Maximum likelihood	21	-0.0211633	0.00966675	0.98 (0.96-1.00)	0.0285762
AKR1C2	MR Egger	21	-0.0191931	0.0195878	0.98 (0.94-1.02)	0.339473
AKR1C2	Weighted median	21	-0.0246821	0.0124696	0.98 (0.95-1.00)	0.0477719
AKR1C2	Inverse variance weighted (multiplicative random effects)	21	-0.0212512	0.0124698	0.98 (0.96-1.00)	0.0883395
AKR1C3	Maximum likelihood	10	0.0388086	0.0305647	1.04 (0.98-1.10)	0.204184
AKR1C3	MR Egger	10	0.0225709	0.0615426	1.02 (0.91-1.15)	0.723314
AKR1C3	Weighted median	10	0.0446492	0.0392519	1.05 (0.97-1.13)	0.255328
AKR1C3	Inverse variance weighted (multiplicative random effects)	10	0.0386326	0.0183195	1.04 (1.00-1.08)	0.03496
AKT1	Maximum likelihood	9	0.0450776	0.0201529	1.05 (1.01-1.09)	0.0253004
AKT1	MR Egger	9	-0.0346157	0.0445002	0.97 (0.89-1.05)	0.462118
AKT1	Weighted median	9	0.0410018	0.0237445	1.04 (0.99-1.09)	0.0842049
AKT1	Inverse variance weighted (multiplicative random effects)	9	0.0446757	0.0278953	1.05 (0.99-1.10)	0.109255
AKT2	Maximum likelihood	2	0.127691	0.0725072	1.14 (0.99-1.31)	0.078226
AKT2	Inverse variance weighted (multiplicative random effects)	2	0.127674	0.00992052	1.14 (1.11-1.16)	6.66451e-38
ALDH1B1	Maximum likelihood	6	-0.0284182	0.0424863	0.97 (0.89-1.06)	0.503573
ALDH1B1	MR Egger	6	0.0257556	0.102811	1.03 (0.84-1.26)	0.814531
ALDH1B1	Weighted median	6	-0.0500657	0.0517348	0.95 (0.86-1.05)	0.333176
ALDH1B1	Inverse variance weighted (multiplicative random effects)	6	-0.0280722	0.0408464	0.97 (0.90-1.05)	0.491917
ALDH2	Wald ratio	1	-0.0596737	0.0447553	0.94 (0.86-1.03)	0.182422
ALOX12	Maximum likelihood	5	-0.0421598	0.0386097	0.96 (0.89-1.03)	0.274856
ALOX12	MR Egger	5	-0.264359	0.185409	0.77 (0.53-1.10)	0.249164
ALOX12	Weighted median	5	-0.0835926	0.0506651	0.92 (0.83-1.02)	0.0989623
ALOX12	Inverse variance weighted (multiplicative random effects)	5	-0.0415181	0.0553899	0.96 (0.86-1.07)	0.453519
ALOX5	Maximum likelihood	5	0.0178862	0.0432034	1.02 (0.94-1.11)	0.678874
ALOX5	MR Egger	5	-0.0944459	0.228961	0.91 (0.58-1.43)	0.707681
ALOX5	Weighted median	5	0.0329834	0.0547192	1.03 (0.93-1.15)	0.546658
ALOX5	Inverse variance weighted (multiplicative random effects)	5	0.0177043	0.0494872	1.02 (0.92-1.12)	0.720527
ALPL	Maximum likelihood	8	0.0497833	0.035821	1.05 (0.98-1.13)	0.164596
ALPL	MR Egger	8	-0.114061	0.214019	0.89 (0.59-1.36)	0.613223
ALPL	Weighted median	8	0.0248258	0.0534798	1.03 (0.92-1.14)	0.642498
ALPL	Inverse variance weighted (multiplicative random effects)	8	0.0473087	0.0728224	1.05 (0.91-1.21)	0.515922
AMD1	Maximum likelihood	3	0.0911915	0.0628896	1.10 (0.97-1.24)	0.147051
AMD1	MR Egger	3	0.114934	0.152534	1.12 (0.83-1.51)	0.58891
AMD1	Weighted median	3	0.083119	0.0691311	1.09 (0.95-1.24)	0.229233
AMD1	Inverse variance weighted (multiplicative random effects)	3	0.0911472	0.0158053	1.10 (1.06-1.13)	8.07562e-09
ANG	Maximum likelihood	37	-0.000886554	0.00977012	1.00 (0.98-1.02)	0.927698
ANG	MR Egger	37	0.00385144	0.0193286	1.00 (0.97-1.04)	0.843212
ANG	Weighted median	37	-0.00808977	0.0160533	0.99 (0.96-1.02)	0.614309
ANG	Inverse variance weighted (multiplicative random effects)	37	-0.000879693	0.0114738	1.00 (0.98-1.02)	0.938886
ANGPT1	Maximum likelihood	10	0.0110316	0.0258821	1.01 (0.96-1.06)	0.669944
ANGPT1	MR Egger	10	-0.00274468	0.0644613	1.00 (0.88-1.13)	0.967081
ANGPT1	Weighted median	10	0.00476284	0.036084	1.00 (0.94-1.08)	0.89499
ANGPT1	Inverse variance weighted (multiplicative random effects)	10	0.0108654	0.0299922	1.01 (0.95-1.07)	0.717146
ANPEP	Maximum likelihood	27	0.0580328	0.00669894	1.06 (1.05-1.07)	4.59559e-18
ANPEP	MR Egger	27	0.086571	0.0185743	1.09 (1.05-1.13)	8.97584e-05
ANPEP	Weighted median	27	0.067542	0.0099106	1.07 (1.05-1.09)	9.4179e-12
ANPEP	Inverse variance weighted (multiplicative random effects)	27	0.0576959	0.0112464	1.06 (1.04-1.08)	2.89503e-07
ANXA5	Maximum likelihood	18	0.0132099	0.00699886	1.01 (1.00-1.03)	0.0591008
ANXA5	MR Egger	18	0.00640909	0.0197141	1.01 (0.97-1.05)	0.749317
ANXA5	Weighted median	18	0.0105026	0.00899893	1.01 (0.99-1.03)	0.243173
ANXA5	Inverse variance weighted (multiplicative random effects)	18	0.0131793	0.00810342	1.01 (1.00-1.03)	0.103866
APEX1	Maximum likelihood	8	0.0380829	0.0330627	1.04 (0.97-1.11)	0.249387
APEX1	MR Egger	8	0.0438895	0.0878756	1.04 (0.88-1.24)	0.635245
APEX1	Weighted median	8	0.0665004	0.0411155	1.07 (0.99-1.16)	0.105791
APEX1	Inverse variance weighted (multiplicative random effects)	8	0.0375325	0.0337871	1.04 (0.97-1.11)	0.266632
APH1A	Wald ratio	1	-0.114962	0.0843053	0.89 (0.76-1.05)	0.172682
APH1B	Maximum likelihood	8	-0.0085905	0.0179126	0.99 (0.96-1.03)	0.631527
APH1B	MR Egger	8	-0.0214525	0.0533663	0.98 (0.88-1.09)	0.701623
APH1B	Weighted median	8	-0.0267685	0.0193657	0.97 (0.94-1.01)	0.166891
APH1B	Inverse variance weighted (multiplicative random effects)	8	-0.00847597	0.0310946	0.99 (0.93-1.05)	0.785171
APOA2	Maximum likelihood	6	0.029548	0.0375526	1.03 (0.96-1.11)	0.431374
APOA2	MR Egger	6	-0.0320181	0.0969881	0.97 (0.80-1.17)	0.757872
APOA2	Weighted median	6	0.0230607	0.0454686	1.02 (0.94-1.12)	0.61203
APOA2	Inverse variance weighted (multiplicative random effects)	6	0.0294586	0.0230669	1.03 (0.98-1.08)	0.201571
APP	Maximum likelihood	5	-0.00303662	0.0436427	1.00 (0.92-1.09)	0.944529
APP	MR Egger	5	0.331852	0.127849	1.39 (1.08-1.79)	0.0806782
APP	Weighted median	5	0.00542551	0.0590092	1.01 (0.90-1.13)	0.926743
APP	Inverse variance weighted (multiplicative random effects)	5	-0.00295651	0.0739017	1.00 (0.86-1.15)	0.968088
APRT	Maximum likelihood	10	-0.0229161	0.0232829	0.98 (0.93-1.02)	0.324995
APRT	MR Egger	10	0.0223913	0.0494959	1.02 (0.93-1.13)	0.663005
APRT	Weighted median	10	0.00963611	0.0305297	1.01 (0.95-1.07)	0.752283
APRT	Inverse variance weighted (multiplicative random effects)	10	-0.0227101	0.0186948	0.98 (0.94-1.01)	0.224448
ARF1	Maximum likelihood	2	-0.0203852	0.0929017	0.98 (0.82-1.18)	0.826317
ARF1	Inverse variance weighted (multiplicative random effects)	2	-0.02038	0.0141112	0.98 (0.95-1.01)	0.148671
ARHGAP1	Maximum likelihood	3	-0.166904	0.0727562	0.85 (0.73-0.98)	0.0217899
ARHGAP1	MR Egger	3	0.0080434	0.194029	1.01 (0.69-1.47)	0.973624
ARHGAP1	Weighted median	3	-0.133854	0.0816355	0.87 (0.75-1.03)	0.101077
ARHGAP1	Inverse variance weighted (multiplicative random effects)	3	-0.1654	0.0536185	0.85 (0.76-0.94)	0.00203725
ARSA	Maximum likelihood	19	0.00663952	0.0113901	1.01 (0.98-1.03)	0.559948
ARSA	MR Egger	19	0.0143788	0.0191409	1.01 (0.98-1.05)	0.4628
ARSA	Weighted median	19	0.00812572	0.0150596	1.01 (0.98-1.04)	0.589494
ARSA	Inverse variance weighted (multiplicative random effects)	19	0.00664099	0.0106435	1.01 (0.99-1.03)	0.532663
ASNS	Maximum likelihood	12	0.0191534	0.0159808	1.02 (0.99-1.05)	0.230713
ASNS	MR Egger	12	0.0313481	0.0305742	1.03 (0.97-1.10)	0.329378
ASNS	Weighted median	12	0.0190991	0.021728	1.02 (0.98-1.06)	0.379396
ASNS	Inverse variance weighted (multiplicative random effects)	12	0.0191222	0.0168351	1.02 (0.99-1.05)	0.25602
ATG4B	Maximum likelihood	8	-0.00521091	0.0131824	0.99 (0.97-1.02)	0.692626
ATG4B	MR Egger	8	-0.0149092	0.026251	0.99 (0.94-1.04)	0.590674
ATG4B	Weighted median	8	-0.00348958	0.0164313	1.00 (0.96-1.03)	0.831816
ATG4B	Inverse variance weighted (multiplicative random effects)	8	-0.00522287	0.00672121	0.99 (0.98-1.01)	0.437116
ATIC	Maximum likelihood	11	0.017456	0.0183637	1.02 (0.98-1.05)	0.341821
ATIC	MR Egger	11	0.0438226	0.0546709	1.04 (0.94-1.16)	0.443449
ATIC	Weighted median	11	0.0198296	0.0245006	1.02 (0.97-1.07)	0.418313
ATIC	Inverse variance weighted (multiplicative random effects)	11	0.0170781	0.0194403	1.02 (0.98-1.06)	0.379678
ATM	Wald ratio	1	-0.082779	0.082779	0.92 (0.78-1.08)	0.317311
ATOX1	Maximum likelihood	11	0.00472986	0.0213253	1.00 (0.96-1.05)	0.824473
ATOX1	MR Egger	11	-0.016983	0.109553	0.98 (0.79-1.22)	0.880226
ATOX1	Weighted median	11	0.00581221	0.0254941	1.01 (0.96-1.06)	0.819659
ATOX1	Inverse variance weighted (multiplicative random effects)	11	0.00465206	0.0341363	1.00 (0.94-1.07)	0.891601
ATP5A1	Maximum likelihood	14	-0.0635767	0.0195107	0.94 (0.90-0.97)	0.00111983
ATP5A1	MR Egger	14	-0.0929298	0.0433006	0.91 (0.84-0.99)	0.0530059
ATP5A1	Weighted median	14	-0.0656249	0.0248738	0.94 (0.89-0.98)	0.00833196
ATP5A1	Inverse variance weighted (multiplicative random effects)	14	-0.0633414	0.0165507	0.94 (0.91-0.97)	0.000129654
AURKA	Wald ratio	1	0.202536	0.129831	1.22 (0.95-1.58)	0.11876
B3GAT1	Maximum likelihood	17	-0.00888207	0.018386	0.99 (0.96-1.03)	0.629032
B3GAT1	MR Egger	17	-0.0531091	0.0322088	0.95 (0.89-1.01)	0.119948
B3GAT1	Weighted median	17	-0.0186652	0.0235153	0.98 (0.94-1.03)	0.427345
B3GAT1	Inverse variance weighted (multiplicative random effects)	17	-0.00887011	0.0139972	0.99 (0.96-1.02)	0.526274
BACE1	Maximum likelihood	9	-0.0371256	0.0218063	0.96 (0.92-1.01)	0.0886587
BACE1	MR Egger	9	-0.0114464	0.0460399	0.99 (0.90-1.08)	0.810791
BACE1	Weighted median	9	-0.0365506	0.0273732	0.96 (0.91-1.02)	0.181788
BACE1	Inverse variance weighted (multiplicative random effects)	9	-0.0371731	0.0128739	0.96 (0.94-0.99)	0.00388345
BAG1	Maximum likelihood	2	-0.0265029	0.0350003	0.97 (0.91-1.04)	0.448919
BAG1	Inverse variance weighted (multiplicative random effects)	2	-0.0264956	0.0174749	0.97 (0.94-1.01)	0.129467
BAX	Maximum likelihood	14	-0.00545742	0.0189363	0.99 (0.96-1.03)	0.773194
BAX	MR Egger	14	-0.0114176	0.0549481	0.99 (0.89-1.10)	0.838879
BAX	Weighted median	14	-0.015474	0.0250418	0.98 (0.94-1.03)	0.536623
BAX	Inverse variance weighted (multiplicative random effects)	14	-0.00543501	0.0233828	0.99 (0.95-1.04)	0.8162
BCAT2	Maximum likelihood	15	-0.0557921	0.0192259	0.95 (0.91-0.98)	0.00370879
BCAT2	MR Egger	15	-0.0759766	0.0391846	0.93 (0.86-1.00)	0.0745264
BCAT2	Weighted median	15	-0.0670496	0.0270578	0.94 (0.89-0.99)	0.0132116
BCAT2	Inverse variance weighted (multiplicative random effects)	15	-0.0561271	0.0184277	0.95 (0.91-0.98)	0.00232056
BCL2	Maximum likelihood	2	0.640601	0.127552	1.90 (1.48-2.44)	5.10673e-07
BCL2	Inverse variance weighted (multiplicative random effects)	2	0.617463	0.215534	1.85 (1.22-2.83)	0.00417264
BCL2L1	Wald ratio	1	0.128593	0.121825	1.14 (0.90-1.44)	0.291171
BECN1	Maximum likelihood	8	0.121691	0.0194385	1.13 (1.09-1.17)	3.84274e-10
BECN1	MR Egger	8	0.115227	0.0479647	1.12 (1.02-1.23)	0.0531263
BECN1	Weighted median	8	0.119618	0.0226246	1.13 (1.08-1.18)	1.24298e-07
BECN1	Inverse variance weighted (multiplicative random effects)	8	0.119794	0.0304382	1.13 (1.06-1.20)	8.29781e-05
BIRC7	Maximum likelihood	14	-0.0329482	0.0143509	0.97 (0.94-1.00)	0.0216812
BIRC7	MR Egger	14	0.00991801	0.0309961	1.01 (0.95-1.07)	0.754489
BIRC7	Weighted median	14	-0.0264649	0.0196765	0.97 (0.94-1.01)	0.178626
BIRC7	Inverse variance weighted (multiplicative random effects)	14	-0.0330241	0.0143749	0.97 (0.94-1.00)	0.0215993
BRD1	Maximum likelihood	2	0.0959272	0.0470363	1.10 (1.00-1.21)	0.0414074
BRD1	Inverse variance weighted (multiplicative random effects)	2	0.0955618	0.0586244	1.10 (0.98-1.23)	0.103087
BST1	Maximum likelihood	13	-0.00426919	0.0126519	1.00 (0.97-1.02)	0.73579
BST1	MR Egger	13	-0.0108793	0.0514147	0.99 (0.89-1.09)	0.836289
BST1	Weighted median	13	-0.00340252	0.0171868	1.00 (0.96-1.03)	0.843067
BST1	Inverse variance weighted (multiplicative random effects)	13	-0.00428741	0.0144933	1.00 (0.97-1.02)	0.767367
C10orf10	Maximum likelihood	2	-0.102743	0.0718408	0.90 (0.78-1.04)	0.152674
C10orf10	Inverse variance weighted (multiplicative random effects)	2	-0.102339	0.0553912	0.90 (0.81-1.01)	0.0646652
C5AR1	Wald ratio	1	0.0929816	0.169227	1.10 (0.79-1.53)	0.582696
C8G	Maximum likelihood	3	0.0670801	0.0432588	1.07 (0.98-1.16)	0.120981
C8G	MR Egger	3	-0.0194433	0.136099	0.98 (0.75-1.28)	0.909663
C8G	Weighted median	3	0.0466564	0.0482166	1.05 (0.95-1.15)	0.333224
C8G	Inverse variance weighted (multiplicative random effects)	3	0.0667257	0.0313215	1.07 (1.01-1.14)	0.0331431
CA13	Maximum likelihood	4	0.0683436	0.029595	1.07 (1.01-1.13)	0.0209273
CA13	MR Egger	4	0.121213	0.101047	1.13 (0.93-1.38)	0.353136
CA13	Weighted median	4	0.0704547	0.0327853	1.07 (1.01-1.14)	0.0316367
CA13	Inverse variance weighted (multiplicative random effects)	4	0.0682204	0.0205878	1.07 (1.03-1.11)	0.00092095
CA14	Wald ratio	1	-0.0585375	0.0429275	0.94 (0.87-1.03)	0.172682
CA2	Maximum likelihood	5	0.00774159	0.0376774	1.01 (0.94-1.09)	0.837205
CA2	MR Egger	5	0.0733399	0.0567667	1.08 (0.96-1.20)	0.286899
CA2	Weighted median	5	0.0406662	0.0453072	1.04 (0.95-1.14)	0.369418
CA2	Inverse variance weighted (multiplicative random effects)	5	0.00768327	0.0377382	1.01 (0.94-1.09)	0.838671
CA4	Maximum likelihood	2	0.0479747	0.0383236	1.05 (0.97-1.13)	0.210632
CA4	Inverse variance weighted (multiplicative random effects)	2	0.0479697	0.00876954	1.05 (1.03-1.07)	4.49948e-08
CA6	Maximum likelihood	15	0.00551328	0.016222	1.01 (0.97-1.04)	0.733959
CA6	MR Egger	15	-0.017583	0.02743	0.98 (0.93-1.04)	0.532654
CA6	Weighted median	15	-0.00495391	0.0210385	1.00 (0.95-1.04)	0.813845
CA6	Inverse variance weighted (multiplicative random effects)	15	0.00548684	0.0121677	1.01 (0.98-1.03)	0.652036
CADM1	Wald ratio	1	-0.082741	0.14624	0.92 (0.69-1.23)	0.571537
CALCRL	Maximum likelihood	2	-0.0232451	0.0355259	0.98 (0.91-1.05)	0.512909
CALCRL	Inverse variance weighted (multiplicative random effects)	2	-0.0232328	0.0220387	0.98 (0.94-1.02)	0.291798
CALM1	Maximum likelihood	7	-0.00283212	0.0284291	1.00 (0.94-1.05)	0.920646
CALM1	MR Egger	7	0.0307506	0.0588118	1.03 (0.92-1.16)	0.623402
CALM1	Weighted median	7	-0.012397	0.0348202	0.99 (0.92-1.06)	0.721819
CALM1	Inverse variance weighted (multiplicative random effects)	7	-0.00273781	0.0312113	1.00 (0.94-1.06)	0.9301
CAMK2G	Maximum likelihood	2	-0.0618195	0.110341	0.94 (0.76-1.17)	0.575302
CAMK2G	Inverse variance weighted (multiplicative random effects)	2	-0.0573714	0.28123	0.94 (0.54-1.64)	0.838352
CAMKK2	Maximum likelihood	17	-0.0393189	0.0125911	0.96 (0.94-0.99)	0.00179164
CAMKK2	MR Egger	17	-0.00197709	0.029878	1.00 (0.94-1.06)	0.948115
CAMKK2	Weighted median	17	-0.0281088	0.0189231	0.97 (0.94-1.01)	0.137432
CAMKK2	Inverse variance weighted (multiplicative random effects)	17	-0.0390374	0.0153213	0.96 (0.93-0.99)	0.0108371
CAPN1	Maximum likelihood	11	-0.0233484	0.0127546	0.98 (0.95-1.00)	0.0671631
CAPN1	MR Egger	11	0.0767708	0.0421146	1.08 (0.99-1.17)	0.101634
CAPN1	Weighted median	11	-0.00395637	0.0175664	1.00 (0.96-1.03)	0.821805
CAPN1	Inverse variance weighted (multiplicative random effects)	11	-0.0234803	0.014432	0.98 (0.95-1.00)	0.103745
CASP1	Maximum likelihood	4	-0.0630333	0.0250239	0.94 (0.89-0.99)	0.0117714
CASP1	MR Egger	4	-0.0374652	0.0347115	0.96 (0.90-1.03)	0.393304
CASP1	Weighted median	4	-0.0563314	0.0271662	0.95 (0.90-1.00)	0.0381177
CASP1	Inverse variance weighted (multiplicative random effects)	4	-0.0629705	0.015594	0.94 (0.91-0.97)	5.38825e-05
CASP10	Maximum likelihood	3	0.0828344	0.052386	1.09 (0.98-1.20)	0.113826
CASP10	MR Egger	3	0.219343	1.18224	1.25 (0.12-12.64)	0.883215
CASP10	Weighted median	3	0.0837421	0.0550426	1.09 (0.98-1.21)	0.128158
CASP10	Inverse variance weighted (multiplicative random effects)	3	0.0823038	0.0462838	1.09 (0.99-1.19)	0.0753639
CASP2	Maximum likelihood	3	-0.110054	0.0806616	0.90 (0.76-1.05)	0.172443
CASP2	MR Egger	3	-0.403528	0.248424	0.67 (0.41-1.09)	0.351308
CASP2	Weighted median	3	-0.153858	0.0974657	0.86 (0.71-1.04)	0.114431
CASP2	Inverse variance weighted (multiplicative random effects)	3	-0.108721	0.0741104	0.90 (0.78-1.04)	0.142373
CASP3	Maximum likelihood	10	0.0473992	0.0194774	1.05 (1.01-1.09)	0.0149515
CASP3	MR Egger	10	0.0925546	0.0334486	1.10 (1.03-1.17)	0.0244068
CASP3	Weighted median	10	0.0526964	0.0243986	1.05 (1.00-1.11)	0.0307873
CASP3	Inverse variance weighted (multiplicative random effects)	10	0.0472595	0.016344	1.05 (1.02-1.08)	0.00383338
CASP6	Maximum likelihood	4	-0.0346858	0.0460141	0.97 (0.88-1.06)	0.450964
CASP6	MR Egger	4	-0.0413393	0.152741	0.96 (0.71-1.29)	0.812033
CASP6	Weighted median	4	-0.0616131	0.053152	0.94 (0.85-1.04)	0.24638
CASP6	Inverse variance weighted (multiplicative random effects)	4	-0.0345572	0.0316845	0.97 (0.91-1.03)	0.275421
CASP7	Maximum likelihood	20	0.0315722	0.00984567	1.03 (1.01-1.05)	0.00134261
CASP7	MR Egger	20	0.00614271	0.0420132	1.01 (0.93-1.09)	0.885381
CASP7	Weighted median	20	0.0321113	0.0139506	1.03 (1.00-1.06)	0.0213472
CASP7	Inverse variance weighted (multiplicative random effects)	20	0.0313452	0.0129751	1.03 (1.01-1.06)	0.0157011
CASP8	Maximum likelihood	6	0.00774842	0.0271868	1.01 (0.96-1.06)	0.775639
CASP8	MR Egger	6	0.161224	0.118202	1.17 (0.93-1.48)	0.244287
CASP8	Weighted median	6	0.0238346	0.03108	1.02 (0.96-1.09)	0.443153
CASP8	Inverse variance weighted (multiplicative random effects)	6	0.00773396	0.0241978	1.01 (0.96-1.06)	0.749261
CASP9	Maximum likelihood	9	0.0410804	0.0192423	1.04 (1.00-1.08)	0.0327689
CASP9	MR Egger	9	0.0388516	0.0429187	1.04 (0.96-1.13)	0.395427
CASP9	Weighted median	9	0.0539764	0.0228307	1.06 (1.01-1.10)	0.0180689
CASP9	Inverse variance weighted (multiplicative random effects)	9	0.0408813	0.0153697	1.04 (1.01-1.07)	0.00781719
CAT	Maximum likelihood	19	0.00369262	0.00930419	1.00 (0.99-1.02)	0.691459
CAT	MR Egger	19	0.0234605	0.0210307	1.02 (0.98-1.07)	0.280142
CAT	Weighted median	19	0.00936808	0.0125131	1.01 (0.98-1.03)	0.454061
CAT	Inverse variance weighted (multiplicative random effects)	19	0.00366629	0.0110049	1.00 (0.98-1.03)	0.739021
CBR1	Maximum likelihood	10	-0.0136655	0.0159823	0.99 (0.96-1.02)	0.392528
CBR1	MR Egger	10	-0.0349961	0.0367281	0.97 (0.90-1.04)	0.368569
CBR1	Weighted median	10	-0.00808951	0.0212429	0.99 (0.95-1.03)	0.703344
CBR1	Inverse variance weighted (multiplicative random effects)	10	-0.013752	0.0137786	0.99 (0.96-1.01)	0.318246
CBS	Maximum likelihood	29	0.00992314	0.0078481	1.01 (0.99-1.03)	0.206086
CBS	MR Egger	29	0.0312504	0.0157844	1.03 (1.00-1.06)	0.0580002
CBS	Weighted median	29	0.0118893	0.0116203	1.01 (0.99-1.04)	0.30624
CBS	Inverse variance weighted (multiplicative random effects)	29	0.0098828	0.00723446	1.01 (1.00-1.02)	0.171916
CCL5	Maximum likelihood	3	-0.0358704	0.0472294	0.96 (0.88-1.06)	0.447557
CCL5	MR Egger	3	-0.405107	0.451151	0.67 (0.28-1.61)	0.5342
CCL5	Weighted median	3	-0.0750722	0.0533144	0.93 (0.84-1.03)	0.1591
CCL5	Inverse variance weighted (multiplicative random effects)	3	-0.0356891	0.0469139	0.96 (0.88-1.06)	0.446815
CCNA2	Wald ratio	1	0.15577	0.0789232	1.17 (1.00-1.36)	0.0484177
CCND1	Maximum likelihood	6	-0.0978463	0.0327899	0.91 (0.85-0.97)	0.00284472
CCND1	MR Egger	6	0.182735	0.102953	1.20 (0.98-1.47)	0.150572
CCND1	Weighted median	6	-0.0399508	0.0417387	0.96 (0.89-1.04)	0.338484
CCND1	Inverse variance weighted (multiplicative random effects)	6	-0.0960689	0.0529898	0.91 (0.82-1.01)	0.0698364
CCNT1	Wald ratio	1	0.324087	0.151809	1.38 (1.03-1.86)	0.0327748
CCR2	Maximum likelihood	7	-0.0112219	0.0234682	0.99 (0.94-1.04)	0.632524
CCR2	MR Egger	7	-0.0892014	0.0609517	0.91 (0.81-1.03)	0.203208
CCR2	Weighted median	7	-0.00602302	0.0296391	0.99 (0.94-1.05)	0.83897
CCR2	Inverse variance weighted (multiplicative random effects)	7	-0.0111237	0.0325897	0.99 (0.93-1.05)	0.732858
CCR4	Maximum likelihood	8	0.00547578	0.0240336	1.01 (0.96-1.05)	0.819772
CCR4	MR Egger	8	0.0308365	0.0531814	1.03 (0.93-1.14)	0.583127
CCR4	Weighted median	8	0.00237537	0.0305632	1.00 (0.94-1.06)	0.938051
CCR4	Inverse variance weighted (multiplicative random effects)	8	0.00549205	0.0154292	1.01 (0.98-1.04)	0.721877
CCR5	Maximum likelihood	10	-0.0268194	0.0216635	0.97 (0.93-1.02)	0.215716
CCR5	MR Egger	10	-0.0886434	0.181937	0.92 (0.64-1.31)	0.639171
CCR5	Weighted median	10	-0.0109888	0.0284804	0.99 (0.94-1.05)	0.699617
CCR5	Inverse variance weighted (multiplicative random effects)	10	-0.0265847	0.0322171	0.97 (0.91-1.04)	0.409273
CD1A	Maximum likelihood	6	-0.0280276	0.0321756	0.97 (0.91-1.04)	0.383709
CD1A	MR Egger	6	-0.160172	0.152838	0.85 (0.63-1.15)	0.35379
CD1A	Weighted median	6	-0.0376053	0.0381978	0.96 (0.89-1.04)	0.324876
CD1A	Inverse variance weighted (multiplicative random effects)	6	-0.0278937	0.0279405	0.97 (0.92-1.03)	0.318121
CD38	Maximum likelihood	2	-0.201249	0.0892019	0.82 (0.69-0.97)	0.0240638
CD38	Inverse variance weighted (multiplicative random effects)	2	-0.200928	0.0405853	0.82 (0.76-0.89)	7.39253e-07
CDA	Maximum likelihood	23	-0.0322272	0.0070838	0.97 (0.95-0.98)	5.3794e-06
CDA	MR Egger	23	-0.0348122	0.0112391	0.97 (0.94-0.99)	0.00545536
CDA	Weighted median	23	-0.027452	0.00923599	0.97 (0.96-0.99)	0.00295592
CDA	Inverse variance weighted (multiplicative random effects)	23	-0.0320883	0.00478131	0.97 (0.96-0.98)	1.93044e-11
CDK2	Maximum likelihood	2	-0.0342461	0.105215	0.97 (0.79-1.19)	0.744812
CDK2	Inverse variance weighted (multiplicative random effects)	2	-0.0322647	0.208459	0.97 (0.64-1.46)	0.876997
CDK4	Wald ratio	1	0.0119632	0.0996934	1.01 (0.83-1.23)	0.904483
CDK5R1	Maximum likelihood	32	0.0113966	0.00885602	1.01 (0.99-1.03)	0.198139
CDK5R1	MR Egger	32	0.0208796	0.0162348	1.02 (0.99-1.05)	0.208247
CDK5R1	Weighted median	32	0.00685962	0.0126487	1.01 (0.98-1.03)	0.5876
CDK5R1	Inverse variance weighted (multiplicative random effects)	32	0.0113452	0.00854594	1.01 (0.99-1.03)	0.184325
CDK6	Wald ratio	1	-0.446262	0.189323	0.64 (0.44-0.93)	0.0184162
CDKN2A	Maximum likelihood	2	-0.29865	0.080688	0.74 (0.63-0.87)	0.000214508
CDKN2A	Inverse variance weighted (multiplicative random effects)	2	-0.281344	0.212556	0.75 (0.50-1.14)	0.185628
CEBPB	Maximum likelihood	6	0.130365	0.0409363	1.14 (1.05-1.23)	0.00144959
CEBPB	MR Egger	6	0.133501	0.165818	1.14 (0.83-1.58)	0.465891
CEBPB	Weighted median	6	0.147812	0.0491671	1.16 (1.05-1.28)	0.00264429
CEBPB	Inverse variance weighted (multiplicative random effects)	6	0.1292	0.0407227	1.14 (1.05-1.23)	0.00151043
CES1	Maximum likelihood	17	0.0147265	0.00796157	1.01 (1.00-1.03)	0.0643579
CES1	MR Egger	17	-0.00341162	0.0151214	1.00 (0.97-1.03)	0.824546
CES1	Weighted median	17	0.00866152	0.0110522	1.01 (0.99-1.03)	0.433219
CES1	Inverse variance weighted (multiplicative random effects)	17	0.0147159	0.00594281	1.01 (1.00-1.03)	0.0132773
CFD	Maximum likelihood	39	0.0365551	0.00716232	1.04 (1.02-1.05)	3.32882e-07
CFD	MR Egger	39	0.0183862	0.0174407	1.02 (0.98-1.05)	0.298621
CFD	Weighted median	39	0.0389334	0.0116785	1.04 (1.02-1.06)	0.000856749
CFD	Inverse variance weighted (multiplicative random effects)	39	0.0364448	0.00929802	1.04 (1.02-1.06)	8.86833e-05
CGN	Wald ratio	1	0.117554	0.157695	1.12 (0.83-1.53)	0.455997
CHEK1	Wald ratio	1	0.0263201	0.101231	1.03 (0.84-1.25)	0.794864
CHIT1	Maximum likelihood	5	-0.0120194	0.0442265	0.99 (0.91-1.08)	0.785799
CHIT1	MR Egger	5	0.11551	0.219409	1.12 (0.73-1.73)	0.63501
CHIT1	Weighted median	5	-0.020735	0.0517146	0.98 (0.89-1.08)	0.688457
CHIT1	Inverse variance weighted (multiplicative random effects)	5	-0.0119042	0.0446196	0.99 (0.91-1.08)	0.789628
CHKA	Maximum likelihood	2	0.0409227	0.075963	1.04 (0.90-1.21)	0.59008
CHKA	Inverse variance weighted (multiplicative random effects)	2	0.0408854	0.0259763	1.04 (0.99-1.10)	0.115499
CHUK	Maximum likelihood	2	-0.161103	0.0576139	0.85 (0.76-0.95)	0.00516975
CHUK	Inverse variance weighted (multiplicative random effects)	2	-0.153808	0.18762	0.86 (0.59-1.24)	0.41234
CLC	Maximum likelihood	2	0.141267	0.112701	1.15 (0.92-1.44)	0.210037
CLC	Inverse variance weighted (multiplicative random effects)	2	0.141121	0.0312578	1.15 (1.08-1.22)	6.33966e-06
CLK4	Maximum likelihood	15	-0.0254615	0.016404	0.97 (0.94-1.01)	0.120627
CLK4	MR Egger	15	-0.0755143	0.0418843	0.93 (0.85-1.01)	0.094618
CLK4	Weighted median	15	-0.0228677	0.0209583	0.98 (0.94-1.02)	0.275228
CLK4	Inverse variance weighted (multiplicative random effects)	15	-0.0257098	0.0139119	0.97 (0.95-1.00)	0.0645965
CLU	Wald ratio	1	-0.244944	0.10958	0.78 (0.63-0.97)	0.025398
CNRIP1	Maximum likelihood	3	-0.070098	0.0437435	0.93 (0.86-1.02)	0.10905
CNRIP1	MR Egger	3	0.0958488	0.16571	1.10 (0.80-1.52)	0.666159
CNRIP1	Weighted median	3	-0.0749737	0.0488629	0.93 (0.84-1.02)	0.124939
CNRIP1	Inverse variance weighted (multiplicative random effects)	3	-0.0693263	0.0648987	0.93 (0.82-1.06)	0.28542
COASY	Maximum likelihood	2	0.171218	0.0647607	1.19 (1.05-1.35)	0.00819687
COASY	Inverse variance weighted (multiplicative random effects)	2	0.16858	0.112278	1.18 (0.95-1.47)	0.133238
COMT	Maximum likelihood	11	0.021765	0.024919	1.02 (0.97-1.07)	0.382429
COMT	MR Egger	11	0.0515264	0.0584226	1.05 (0.94-1.18)	0.400739
COMT	Weighted median	11	0.0382076	0.031846	1.04 (0.98-1.11)	0.230233
COMT	Inverse variance weighted (multiplicative random effects)	11	0.0216551	0.0195251	1.02 (0.98-1.06)	0.267392
CRAT	Maximum likelihood	16	0.0201414	0.0105502	1.02 (1.00-1.04)	0.0562487
CRAT	MR Egger	16	-0.0312978	0.0241568	0.97 (0.92-1.02)	0.216066
CRAT	Weighted median	16	0.0131245	0.0131305	1.01 (0.99-1.04)	0.317531
CRAT	Inverse variance weighted (multiplicative random effects)	16	0.0201183	0.010048	1.02 (1.00-1.04)	0.0452618
CREB1	Maximum likelihood	4	-0.0195654	0.0469532	0.98 (0.89-1.08)	0.676898
CREB1	MR Egger	4	-0.0647801	0.113459	0.94 (0.75-1.17)	0.625631
CREB1	Weighted median	4	-0.0248172	0.0488052	0.98 (0.89-1.07)	0.611106
CREB1	Inverse variance weighted (multiplicative random effects)	4	-0.0195142	0.0263966	0.98 (0.93-1.03)	0.459744
CSNK1G2	Maximum likelihood	7	-0.0225854	0.0293339	0.98 (0.92-1.04)	0.441335
CSNK1G2	MR Egger	7	0.147284	0.132696	1.16 (0.89-1.50)	0.317532
CSNK1G2	Weighted median	7	-0.074646	0.040196	0.93 (0.86-1.00)	0.0633038
CSNK1G2	Inverse variance weighted (multiplicative random effects)	7	-0.0223389	0.0362787	0.98 (0.91-1.05)	0.538055
CSNK2A1	Wald ratio	1	-0.0556288	0.13245	0.95 (0.73-1.23)	0.674485
CSNK2A2	Maximum likelihood	3	0.0545662	0.0593197	1.06 (0.94-1.19)	0.357643
CSNK2A2	MR Egger	3	-0.331157	0.161335	0.72 (0.52-0.99)	0.288608
CSNK2A2	Weighted median	3	-0.0139476	0.0699922	0.99 (0.86-1.13)	0.842049
CSNK2A2	Inverse variance weighted (multiplicative random effects)	3	0.0531432	0.10582	1.05 (0.86-1.30)	0.615525
CTNNA1	Maximum likelihood	12	0.0107201	0.00793658	1.01 (1.00-1.03)	0.176785
CTNNA1	MR Egger	12	0.0250129	0.0227138	1.03 (0.98-1.07)	0.296599
CTNNA1	Weighted median	12	0.0151731	0.00931311	1.02 (1.00-1.03)	0.103268
CTNNA1	Inverse variance weighted (multiplicative random effects)	12	0.0107764	0.00871306	1.01 (0.99-1.03)	0.216157
CTSB	Maximum likelihood	21	-0.0115482	0.0134959	0.99 (0.96-1.02)	0.392173
CTSB	MR Egger	21	-0.0443414	0.0312062	0.96 (0.90-1.02)	0.171546
CTSB	Weighted median	21	-0.0354066	0.0201528	0.97 (0.93-1.00)	0.0789335
CTSB	Inverse variance weighted (multiplicative random effects)	21	-0.0116001	0.0135792	0.99 (0.96-1.02)	0.392965
CTSD	Maximum likelihood	7	-0.0485359	0.0309155	0.95 (0.90-1.01)	0.116425
CTSD	MR Egger	7	-0.0834156	0.0610163	0.92 (0.82-1.04)	0.229849
CTSD	Weighted median	7	-0.0405397	0.0393627	0.96 (0.89-1.04)	0.303056
CTSD	Inverse variance weighted (multiplicative random effects)	7	-0.0480703	0.0324958	0.95 (0.89-1.02)	0.139065
CTSG	Maximum likelihood	7	0.0103312	0.0236608	1.01 (0.96-1.06)	0.662372
CTSG	MR Egger	7	-0.0479899	0.0566035	0.95 (0.85-1.06)	0.435231
CTSG	Weighted median	7	-0.00497741	0.0294661	1.00 (0.94-1.05)	0.86586
CTSG	Inverse variance weighted (multiplicative random effects)	7	0.0102313	0.0367523	1.01 (0.94-1.09)	0.780716
CTSK	Maximum likelihood	5	-0.0508976	0.0278502	0.95 (0.90-1.00)	0.0676176
CTSK	MR Egger	5	0.00497947	0.117108	1.00 (0.80-1.26)	0.968756
CTSK	Weighted median	5	-0.0717379	0.0369897	0.93 (0.87-1.00)	0.0524525
CTSK	Inverse variance weighted (multiplicative random effects)	5	-0.0505897	0.0297024	0.95 (0.90-1.01)	0.088527
CTSS	Maximum likelihood	2	0.0330483	0.0301916	1.03 (0.97-1.10)	0.273683
CTSS	Inverse variance weighted (multiplicative random effects)	2	0.0329671	0.047873	1.03 (0.94-1.14)	0.491052
CXCR1	Maximum likelihood	14	-0.0526973	0.0170454	0.95 (0.92-0.98)	0.00199091
CXCR1	MR Egger	14	-0.0476815	0.0492255	0.95 (0.87-1.05)	0.351846
CXCR1	Weighted median	14	-0.0571971	0.022889	0.94 (0.90-0.99)	0.0124582
CXCR1	Inverse variance weighted (multiplicative random effects)	14	-0.0527398	0.0157741	0.95 (0.92-0.98)	0.000827434
CXCR2	Maximum likelihood	13	-0.0435013	0.0203591	0.96 (0.92-1.00)	0.0326221
CXCR2	MR Egger	13	-0.0274102	0.053752	0.97 (0.88-1.08)	0.62017
CXCR2	Weighted median	13	-0.0524643	0.0265564	0.95 (0.90-1.00)	0.048202
CXCR2	Inverse variance weighted (multiplicative random effects)	13	-0.0437002	0.0196033	0.96 (0.92-0.99)	0.0257988
CYP1B1	Maximum likelihood	13	0.0018779	0.0126291	1.00 (0.98-1.03)	0.881794
CYP1B1	MR Egger	13	0.0125432	0.0259384	1.01 (0.96-1.07)	0.638169
CYP1B1	Weighted median	13	0.00178512	0.0164752	1.00 (0.97-1.03)	0.913717
CYP1B1	Inverse variance weighted (multiplicative random effects)	13	0.00187948	0.00912899	1.00 (0.98-1.02)	0.836884
CYP2E1	Maximum likelihood	6	0.00832752	0.0407287	1.01 (0.93-1.09)	0.837991
CYP2E1	MR Egger	6	0.0756032	0.0792869	1.08 (0.92-1.26)	0.394313
CYP2E1	Weighted median	6	0.0172369	0.0509868	1.02 (0.92-1.12)	0.735313
CYP2E1	Inverse variance weighted (multiplicative random effects)	6	0.00826147	0.0369562	1.01 (0.94-1.08)	0.823109
CYP2S1	Maximum likelihood	14	-0.0115788	0.0189574	0.99 (0.95-1.03)	0.541346
CYP2S1	MR Egger	14	0.00221149	0.0378539	1.00 (0.93-1.08)	0.954374
CYP2S1	Weighted median	14	-0.0112272	0.0257853	0.99 (0.94-1.04)	0.663263
CYP2S1	Inverse variance weighted (multiplicative random effects)	14	-0.0115197	0.0181345	0.99 (0.95-1.02)	0.525275
DAPK1	Maximum likelihood	32	0.0176977	0.00834061	1.02 (1.00-1.03)	0.0338483
DAPK1	MR Egger	32	0.0132877	0.0158534	1.01 (0.98-1.05)	0.408571
DAPK1	Weighted median	32	0.0329679	0.0123826	1.03 (1.01-1.06)	0.00775745
DAPK1	Inverse variance weighted (multiplicative random effects)	32	0.0176547	0.0082953	1.02 (1.00-1.03)	0.0333138
DHFR	Maximum likelihood	17	-0.0101982	0.00648732	0.99 (0.98-1.00)	0.115947
DHFR	MR Egger	17	0.00494654	0.0132656	1.00 (0.98-1.03)	0.714452
DHFR	Weighted median	17	-0.00124728	0.00821889	1.00 (0.98-1.01)	0.879378
DHFR	Inverse variance weighted (multiplicative random effects)	17	-0.0101911	0.00611288	0.99 (0.98-1.00)	0.095484
DHFRL1	Maximum likelihood	3	-0.166162	0.0483615	0.85 (0.77-0.93)	0.000590724
DHFRL1	MR Egger	3	-0.174843	0.101424	0.84 (0.69-1.02)	0.334638
DHFRL1	Weighted median	3	-0.165293	0.0502217	0.85 (0.77-0.94)	0.000997355
DHFRL1	Inverse variance weighted (multiplicative random effects)	3	-0.166228	0.00709058	0.85 (0.84-0.86)	1.53962e-121
DHODH	Maximum likelihood	3	0.148896	0.0599169	1.16 (1.03-1.31)	0.0129535
DHODH	MR Egger	3	-0.268498	0.634768	0.76 (0.22-2.65)	0.745248
DHODH	Weighted median	3	0.15874	0.0665745	1.17 (1.03-1.34)	0.0171074
DHODH	Inverse variance weighted (multiplicative random effects)	3	0.148591	0.0286493	1.16 (1.10-1.23)	2.14219e-07
DNM1	Maximum likelihood	3	0.00690035	0.0473386	1.01 (0.92-1.10)	0.884106
DNM1	MR Egger	3	-0.0322888	0.083757	0.97 (0.82-1.14)	0.765757
DNM1	Weighted median	3	0.00484165	0.053493	1.00 (0.90-1.12)	0.927882
DNM1	Inverse variance weighted (multiplicative random effects)	3	0.00689205	0.0298796	1.01 (0.95-1.07)	0.817578
DNMT1	Maximum likelihood	6	0.00600404	0.0337544	1.01 (0.94-1.07)	0.858822
DNMT1	MR Egger	6	0.0831407	0.150015	1.09 (0.81-1.46)	0.608955
DNMT1	Weighted median	6	0.0450246	0.0430963	1.05 (0.96-1.14)	0.296141
DNMT1	Inverse variance weighted (multiplicative random effects)	6	0.00586562	0.0574161	1.01 (0.90-1.13)	0.91863
DNMT3B	Wald ratio	1	-0.0922891	0.103309	0.91 (0.74-1.12)	0.371679
DOT1L	Wald ratio	1	0.0533896	0.0795165	1.05 (0.90-1.23)	0.501948
DPP4	Maximum likelihood	4	0.0866494	0.0441317	1.09 (1.00-1.19)	0.0495963
DPP4	MR Egger	4	0.189173	0.222569	1.21 (0.78-1.87)	0.484871
DPP4	Weighted median	4	0.0733921	0.0582634	1.08 (0.96-1.21)	0.207792
DPP4	Inverse variance weighted (multiplicative random effects)	4	0.0855366	0.0618298	1.09 (0.96-1.23)	0.166536
DPP8	Maximum likelihood	2	-0.0319769	0.0496637	0.97 (0.88-1.07)	0.519661
DPP8	Inverse variance weighted (multiplicative random effects)	2	-0.0317366	0.0790059	0.97 (0.83-1.13)	0.687905
DPP9	Maximum likelihood	8	-0.0103465	0.0232492	0.99 (0.95-1.04)	0.656301
DPP9	MR Egger	8	0.0774898	0.0475263	1.08 (0.98-1.19)	0.154126
DPP9	Weighted median	8	-0.00308168	0.0279689	1.00 (0.94-1.05)	0.912265
DPP9	Inverse variance weighted (multiplicative random effects)	8	-0.0102106	0.0257362	0.99 (0.94-1.04)	0.69156
DRD4	Maximum likelihood	5	0.0503754	0.0312274	1.05 (0.99-1.12)	0.106706
DRD4	MR Egger	5	0.0669074	0.0571695	1.07 (0.96-1.20)	0.326379
DRD4	Weighted median	5	0.0459835	0.0374332	1.05 (0.97-1.13)	0.219291
DRD4	Inverse variance weighted (multiplicative random effects)	5	0.0503202	0.0147849	1.05 (1.02-1.08)	0.000665299
DTYMK	Maximum likelihood	2	-0.0255035	0.0532091	0.97 (0.88-1.08)	0.63172
DTYMK	Inverse variance weighted (multiplicative random effects)	2	-0.025492	0.0167143	0.97 (0.94-1.01)	0.127218
DUSP3	Maximum likelihood	4	0.0377693	0.0223822	1.04 (0.99-1.09)	0.0915134
DUSP3	MR Egger	4	0.0206936	0.0388462	1.02 (0.95-1.10)	0.647499
DUSP3	Weighted median	4	0.0311086	0.0239469	1.03 (0.98-1.08)	0.193921
DUSP3	Inverse variance weighted (multiplicative random effects)	4	0.0377196	0.0207871	1.04 (1.00-1.08)	0.0695903
DUSP6	Maximum likelihood	3	-0.0937606	0.0643104	0.91 (0.80-1.03)	0.144858
DUSP6	MR Egger	3	0.232438	0.524874	1.26 (0.45-3.53)	0.7346
DUSP6	Weighted median	3	-0.0764091	0.071324	0.93 (0.81-1.07)	0.284036
DUSP6	Inverse variance weighted (multiplicative random effects)	3	-0.0934681	0.0354876	0.91 (0.85-0.98)	0.00844292
EEA1	Maximum likelihood	3	0.0219574	0.0532165	1.02 (0.92-1.13)	0.679895
EEA1	MR Egger	3	-0.145551	0.317125	0.86 (0.46-1.61)	0.726069
EEA1	Weighted median	3	0.0453437	0.0592559	1.05 (0.93-1.18)	0.444141
EEA1	Inverse variance weighted (multiplicative random effects)	3	0.0219249	0.0255308	1.02 (0.97-1.07)	0.390471
EED	Maximum likelihood	3	0.0220576	0.0767213	1.02 (0.88-1.19)	0.773727
EED	MR Egger	3	-0.0784483	0.196958	0.92 (0.63-1.36)	0.758696
EED	Weighted median	3	0.0187192	0.0867148	1.02 (0.86-1.21)	0.829088
EED	Inverse variance weighted (multiplicative random effects)	3	0.0219802	0.0425286	1.02 (0.94-1.11)	0.605273
EGF	Maximum likelihood	5	0.0434026	0.0365869	1.04 (0.97-1.12)	0.235509
EGF	MR Egger	5	0.0458634	0.134205	1.05 (0.80-1.36)	0.755084
EGF	Weighted median	5	0.0272183	0.0400738	1.03 (0.95-1.11)	0.497008
EGF	Inverse variance weighted (multiplicative random effects)	5	0.0430445	0.0435263	1.04 (0.96-1.14)	0.322697
EGLN1	Wald ratio	1	0.0443923	0.0325544	1.05 (0.98-1.11)	0.172682
EHMT1	Maximum likelihood	6	-0.0226474	0.0268973	0.98 (0.93-1.03)	0.399789
EHMT1	MR Egger	6	0.024383	0.0573754	1.02 (0.92-1.15)	0.69272
EHMT1	Weighted median	6	-0.00908224	0.0313213	0.99 (0.93-1.05)	0.771839
EHMT1	Inverse variance weighted (multiplicative random effects)	6	-0.0225571	0.0228845	0.98 (0.93-1.02)	0.324284
EIF2AK2	Maximum likelihood	7	0.0397734	0.024352	1.04 (0.99-1.09)	0.102411
EIF2AK2	MR Egger	7	0.00650788	0.0467649	1.01 (0.92-1.10)	0.894754
EIF2AK2	Weighted median	7	0.0345076	0.029783	1.04 (0.98-1.10)	0.246605
EIF2AK2	Inverse variance weighted (multiplicative random effects)	7	0.0399585	0.0168036	1.04 (1.01-1.08)	0.0174083
EIF3F	Maximum likelihood	11	-0.0023471	0.0247947	1.00 (0.95-1.05)	0.924584
EIF3F	MR Egger	11	0.0185137	0.0532044	1.02 (0.92-1.13)	0.73586
EIF3F	Weighted median	11	-0.0109549	0.0334744	0.99 (0.93-1.06)	0.74347
EIF3F	Inverse variance weighted (multiplicative random effects)	11	-0.00234664	0.0162628	1.00 (0.97-1.03)	0.885268
EIF4E	Maximum likelihood	6	-0.0584412	0.0379428	0.94 (0.88-1.02)	0.1235
EIF4E	MR Egger	6	0.0060182	0.181841	1.01 (0.70-1.44)	0.975184
EIF4E	Weighted median	6	-0.0529017	0.0491583	0.95 (0.86-1.04)	0.28186
EIF4E	Inverse variance weighted (multiplicative random effects)	6	-0.0576093	0.0445947	0.94 (0.87-1.03)	0.196412
ELANE	Maximum likelihood	6	0.0177707	0.0399059	1.02 (0.94-1.10)	0.656093
ELANE	MR Egger	6	-0.269251	0.148805	0.76 (0.57-1.02)	0.144645
ELANE	Weighted median	6	0.0186131	0.0562052	1.02 (0.91-1.14)	0.740521
ELANE	Inverse variance weighted (multiplicative random effects)	6	0.0170125	0.0681003	1.02 (0.89-1.16)	0.80273
EPHB4	Maximum likelihood	22	0.00879947	0.00856262	1.01 (0.99-1.03)	0.304109
EPHB4	MR Egger	22	-0.0538423	0.050666	0.95 (0.86-1.05)	0.300586
EPHB4	Weighted median	22	0.00138225	0.0127583	1.00 (0.98-1.03)	0.913725
EPHB4	Inverse variance weighted (multiplicative random effects)	22	0.0088024	0.0140318	1.01 (0.98-1.04)	0.53045
EPHX1	Maximum likelihood	6	-0.00376904	0.0454401	1.00 (0.91-1.09)	0.933895
EPHX1	MR Egger	6	-0.0227225	0.113247	0.98 (0.78-1.22)	0.850765
EPHX1	Weighted median	6	0.0266783	0.0543564	1.03 (0.92-1.14)	0.623566
EPHX1	Inverse variance weighted (multiplicative random effects)	6	-0.00373011	0.0269694	1.00 (0.94-1.05)	0.889996
EPHX2	Maximum likelihood	17	-0.0104818	0.0122232	0.99 (0.97-1.01)	0.391151
EPHX2	MR Egger	17	-0.00308771	0.021676	1.00 (0.96-1.04)	0.888622
EPHX2	Weighted median	17	-0.0112319	0.0157055	0.99 (0.96-1.02)	0.474509
EPHX2	Inverse variance weighted (multiplicative random effects)	17	-0.0104058	0.00855271	0.99 (0.97-1.01)	0.223731
ERAP1	Maximum likelihood	9	0.00162834	0.0250052	1.00 (0.95-1.05)	0.948078
ERAP1	MR Egger	9	0.0610356	0.0583724	1.06 (0.95-1.19)	0.330492
ERAP1	Weighted median	9	-0.00479432	0.0331795	1.00 (0.93-1.06)	0.885109
ERAP1	Inverse variance weighted (multiplicative random effects)	9	0.00162363	0.0213311	1.00 (0.96-1.04)	0.939327
ERAP2	Maximum likelihood	22	0.00641823	0.00561774	1.01 (1.00-1.02)	0.253249
ERAP2	MR Egger	22	0.0683378	0.0330831	1.07 (1.00-1.14)	0.0520647
ERAP2	Weighted median	22	0.0144559	0.00822761	1.01 (1.00-1.03)	0.0789174
ERAP2	Inverse variance weighted (multiplicative random effects)	22	0.00643661	0.00594056	1.01 (0.99-1.02)	0.278586
ERBB2	Maximum likelihood	2	0.166748	0.0868473	1.18 (1.00-1.40)	0.0548559
ERBB2	Inverse variance weighted (multiplicative random effects)	2	0.144983	0.249411	1.16 (0.71-1.88)	0.561039
ERN1	Maximum likelihood	9	-0.0620237	0.0188827	0.94 (0.91-0.98)	0.00102095
ERN1	MR Egger	9	-0.0462395	0.0523183	0.95 (0.86-1.06)	0.406128
ERN1	Weighted median	9	-0.0582149	0.0226745	0.94 (0.90-0.99)	0.0102458
ERN1	Inverse variance weighted (multiplicative random effects)	9	-0.0618161	0.0284178	0.94 (0.89-0.99)	0.0296107
ESR2	Maximum likelihood	6	0.0587859	0.0288055	1.06 (1.00-1.12)	0.0412718
ESR2	MR Egger	6	-0.182702	0.105328	0.83 (0.68-1.02)	0.15783
ESR2	Weighted median	6	0.0401478	0.0328281	1.04 (0.98-1.11)	0.221341
ESR2	Inverse variance weighted (multiplicative random effects)	6	0.0584222	0.0328725	1.06 (0.99-1.13)	0.0755294
F10	Maximum likelihood	2	0.0698297	0.103871	1.07 (0.87-1.31)	0.501408
F10	Inverse variance weighted (multiplicative random effects)	2	0.0698275	0.00781848	1.07 (1.06-1.09)	4.21855e-19
F13A1	Maximum likelihood	17	0.0280227	0.0245978	1.03 (0.98-1.08)	0.254605
F13A1	MR Egger	17	0.118243	0.0588468	1.13 (1.00-1.26)	0.0628475
F13A1	Weighted median	17	0.0394509	0.0323581	1.04 (0.98-1.11)	0.222769
F13A1	Inverse variance weighted (multiplicative random effects)	17	0.0279213	0.015929	1.03 (1.00-1.06)	0.0796269
F2R	Maximum likelihood	13	0.0085899	0.0145922	1.01 (0.98-1.04)	0.556086
F2R	MR Egger	13	0.100911	0.0468216	1.11 (1.01-1.21)	0.0541532
F2R	Weighted median	13	0.0252701	0.0197212	1.03 (0.99-1.07)	0.200063
F2R	Inverse variance weighted (multiplicative random effects)	13	0.0085648	0.0167261	1.01 (0.98-1.04)	0.608609
F7	Maximum likelihood	3	-0.153642	0.0831249	0.86 (0.73-1.01)	0.0645557
F7	MR Egger	3	-1.08502	0.487324	0.34 (0.13-0.88)	0.26874
F7	Weighted median	3	-0.140118	0.114484	0.87 (0.69-1.09)	0.220987
F7	Inverse variance weighted (multiplicative random effects)	3	-0.146048	0.124185	0.86 (0.68-1.10)	0.239572
FABP3	Wald ratio	1	-0.0320612	0.0621186	0.97 (0.86-1.09)	0.605764
FABP5	Wald ratio	1	0.00395868	0.032989	1.00 (0.94-1.07)	0.904483
FADS1	Maximum likelihood	17	-0.0319362	0.0132422	0.97 (0.94-0.99)	0.0158784
FADS1	MR Egger	17	-0.00262437	0.0230673	1.00 (0.95-1.04)	0.910929
FADS1	Weighted median	17	-0.0388416	0.0178338	0.96 (0.93-1.00)	0.0294078
FADS1	Inverse variance weighted (multiplicative random effects)	17	-0.0319787	0.0122802	0.97 (0.95-0.99)	0.00921182
FADS2	Maximum likelihood	21	-0.0111624	0.00915678	0.99 (0.97-1.01)	0.22283
FADS2	MR Egger	21	-0.00303195	0.0176857	1.00 (0.96-1.03)	0.865694
FADS2	Weighted median	21	-0.00412295	0.0135778	1.00 (0.97-1.02)	0.761392
FADS2	Inverse variance weighted (multiplicative random effects)	21	-0.0110308	0.00946459	0.99 (0.97-1.01)	0.243825
FAS	Maximum likelihood	15	0.00176315	0.0163089	1.00 (0.97-1.03)	0.913909
FAS	MR Egger	15	0.0289278	0.0295739	1.03 (0.97-1.09)	0.345851
FAS	Weighted median	15	0.00397434	0.020898	1.00 (0.96-1.05)	0.84917
FAS	Inverse variance weighted (multiplicative random effects)	15	0.00175747	0.0148772	1.00 (0.97-1.03)	0.905963
FASLG	Maximum likelihood	5	0.03493	0.0400411	1.04 (0.96-1.12)	0.383016
FASLG	MR Egger	5	0.0951173	0.0809471	1.10 (0.94-1.29)	0.324747
FASLG	Weighted median	5	0.0589174	0.0457532	1.06 (0.97-1.16)	0.197843
FASLG	Inverse variance weighted (multiplicative random effects)	5	0.0346431	0.0387411	1.04 (0.96-1.12)	0.371204
FASN	Maximum likelihood	11	-0.0233272	0.0169581	0.98 (0.95-1.01)	0.168952
FASN	MR Egger	11	-0.109164	0.0384614	0.90 (0.83-0.97)	0.0194577
FASN	Weighted median	11	-0.00830713	0.0237808	0.99 (0.95-1.04)	0.726848
FASN	Inverse variance weighted (multiplicative random effects)	11	-0.0230087	0.0201097	0.98 (0.94-1.02)	0.252557
FCAR	Wald ratio	1	-0.0465419	0.105404	0.95 (0.78-1.17)	0.658809
FDFT1	Maximum likelihood	23	0.0121393	0.0068956	1.01 (1.00-1.03)	0.0783327
FDFT1	MR Egger	23	0.0176758	0.0175156	1.02 (0.98-1.05)	0.324393
FDFT1	Weighted median	23	0.017765	0.0102132	1.02 (1.00-1.04)	0.0819615
FDFT1	Inverse variance weighted (multiplicative random effects)	23	0.0121709	0.00820924	1.01 (1.00-1.03)	0.138186
FDPS	Wald ratio	1	-0.311679	0.0913543	0.73 (0.61-0.88)	0.000645438
FFAR2	Maximum likelihood	3	0.000103081	0.0574393	1.00 (0.89-1.12)	0.998568
FFAR2	MR Egger	3	0.00244652	0.102677	1.00 (0.82-1.23)	0.984834
FFAR2	Weighted median	3	-0.00224944	0.0609656	1.00 (0.89-1.12)	0.970567
FFAR2	Inverse variance weighted (multiplicative random effects)	3	0.000102813	0.027175	1.00 (0.95-1.05)	0.996981
FFAR4	Maximum likelihood	7	0.00893182	0.0215251	1.01 (0.97-1.05)	0.678179
FFAR4	MR Egger	7	0.0309294	0.0609439	1.03 (0.92-1.16)	0.633386
FFAR4	Weighted median	7	-0.00121119	0.0256893	1.00 (0.95-1.05)	0.962396
FFAR4	Inverse variance weighted (multiplicative random effects)	7	0.00891536	0.0164019	1.01 (0.98-1.04)	0.586747
FGF2	Maximum likelihood	3	0.191247	0.0511065	1.21 (1.10-1.34)	0.000182472
FGF2	MR Egger	3	0.421157	0.320771	1.52 (0.81-2.86)	0.414383
FGF2	Weighted median	3	0.200379	0.0555785	1.22 (1.10-1.36)	0.000311759
FGF2	Inverse variance weighted (multiplicative random effects)	3	0.190838	0.0282853	1.21 (1.14-1.28)	1.51039e-11
FGFR1	Maximum likelihood	8	0.0438276	0.0173479	1.04 (1.01-1.08)	0.0115241
FGFR1	MR Egger	8	0.0245939	0.0673053	1.02 (0.90-1.17)	0.727343
FGFR1	Weighted median	8	0.049242	0.0233744	1.05 (1.00-1.10)	0.0351464
FGFR1	Inverse variance weighted (multiplicative random effects)	8	0.0435343	0.0261815	1.04 (0.99-1.10)	0.0963545
FGFR2	Maximum likelihood	19	0.00151833	0.0148202	1.00 (0.97-1.03)	0.918399
FGFR2	MR Egger	19	0.0011102	0.0249373	1.00 (0.95-1.05)	0.965009
FGFR2	Weighted median	19	0.00482914	0.0174178	1.00 (0.97-1.04)	0.781586
FGFR2	Inverse variance weighted (multiplicative random effects)	19	0.00150932	0.01326	1.00 (0.98-1.03)	0.909377
FIS1	Maximum likelihood	9	-0.00271964	0.0157572	1.00 (0.97-1.03)	0.862968
FIS1	MR Egger	9	0.00100989	0.0288565	1.00 (0.95-1.06)	0.973059
FIS1	Weighted median	9	0.00319755	0.0180028	1.00 (0.97-1.04)	0.859026
FIS1	Inverse variance weighted (multiplicative random effects)	9	-0.00269577	0.0199742	1.00 (0.96-1.04)	0.892642
FKBP1A	Maximum likelihood	25	-0.0046606	0.0124942	1.00 (0.97-1.02)	0.709133
FKBP1A	MR Egger	25	0.0159706	0.0250893	1.02 (0.97-1.07)	0.530701
FKBP1A	Weighted median	25	0.0178412	0.0180192	1.02 (0.98-1.05)	0.322116
FKBP1A	Inverse variance weighted (multiplicative random effects)	25	-0.00463456	0.013165	1.00 (0.97-1.02)	0.72481
FKBP1B	Maximum likelihood	2	-0.0574772	0.0389179	0.94 (0.87-1.02)	0.139706
FKBP1B	Inverse variance weighted (multiplicative random effects)	2	-0.0574656	0.0102107	0.94 (0.93-0.96)	1.8233e-08
FN1	Maximum likelihood	10	-0.0412143	0.0294463	0.96 (0.91-1.02)	0.161621
FN1	MR Egger	10	-0.00125822	0.0576562	1.00 (0.89-1.12)	0.983124
FN1	Weighted median	10	-0.0387084	0.040206	0.96 (0.89-1.04)	0.335672
FN1	Inverse variance weighted (multiplicative random effects)	10	-0.0412886	0.0286651	0.96 (0.91-1.02)	0.14976
FNTA	Wald ratio	1	-0.0451106	0.115399	0.96 (0.76-1.20)	0.695864
FNTB	Maximum likelihood	9	-0.00150026	0.0136551	1.00 (0.97-1.03)	0.912514
FNTB	MR Egger	9	0.0377503	0.0255223	1.04 (0.99-1.09)	0.182646
FNTB	Weighted median	9	0.00788166	0.0170167	1.01 (0.97-1.04)	0.64324
FNTB	Inverse variance weighted (multiplicative random effects)	9	-0.0014937	0.0148504	1.00 (0.97-1.03)	0.919882
FPGS	Maximum likelihood	2	-0.224908	0.0861711	0.80 (0.67-0.95)	0.00905392
FPGS	Inverse variance weighted (multiplicative random effects)	2	-0.22484	0.0110441	0.80 (0.78-0.82)	3.91387e-92
FPR2	Maximum likelihood	34	-0.0278217	0.00754692	0.97 (0.96-0.99)	0.000227361
FPR2	MR Egger	34	0.0056983	0.0154387	1.01 (0.98-1.04)	0.714489
FPR2	Weighted median	34	-0.0171611	0.0111184	0.98 (0.96-1.00)	0.122711
FPR2	Inverse variance weighted (multiplicative random effects)	34	-0.0277186	0.0074135	0.97 (0.96-0.99)	0.000184806
FYN	Maximum likelihood	6	-0.0649828	0.0459942	0.94 (0.86-1.03)	0.1577
FYN	MR Egger	6	-0.0666784	0.250636	0.94 (0.57-1.53)	0.803361
FYN	Weighted median	6	-0.0670953	0.057726	0.94 (0.84-1.05)	0.245111
FYN	Inverse variance weighted (multiplicative random effects)	6	-0.0634114	0.0560131	0.94 (0.84-1.05)	0.2576
GAA	Maximum likelihood	23	-0.00477266	0.00770387	1.00 (0.98-1.01)	0.535578
GAA	MR Egger	23	0.0130972	0.0142843	1.01 (0.99-1.04)	0.369609
GAA	Weighted median	23	0.00360012	0.0109195	1.00 (0.98-1.03)	0.741629
GAA	Inverse variance weighted (multiplicative random effects)	23	-0.00476536	0.00633776	1.00 (0.98-1.01)	0.452112
GALE	Wald ratio	1	-0.0357337	0.104452	0.96 (0.79-1.18)	0.732272
GALK1	Maximum likelihood	5	0.0525314	0.0285372	1.05 (1.00-1.11)	0.0656509
GALK1	MR Egger	5	0.0367098	0.0611534	1.04 (0.92-1.17)	0.590631
GALK1	Weighted median	5	0.0537862	0.0313855	1.06 (0.99-1.12)	0.0865788
GALK1	Inverse variance weighted (multiplicative random effects)	5	0.0523808	0.0236118	1.05 (1.01-1.10)	0.0265264
GART	Maximum likelihood	3	-0.00790596	0.0544253	0.99 (0.89-1.10)	0.884503
GART	MR Egger	3	0.317246	0.227821	1.37 (0.88-2.15)	0.396477
GART	Weighted median	3	0.00528681	0.0564993	1.01 (0.90-1.12)	0.925448
GART	Inverse variance weighted (multiplicative random effects)	3	-0.00784763	0.0582917	0.99 (0.89-1.11)	0.892907
GATM	Maximum likelihood	9	0.0388086	0.0124137	1.04 (1.01-1.07)	0.00177045
GATM	MR Egger	9	-0.0204107	0.0310562	0.98 (0.92-1.04)	0.532047
GATM	Weighted median	9	0.0355372	0.0138326	1.04 (1.01-1.06)	0.0101967
GATM	Inverse variance weighted (multiplicative random effects)	9	0.0388337	0.0138977	1.04 (1.01-1.07)	0.00520197
GBA2	Maximum likelihood	17	-0.0196795	0.0135704	0.98 (0.95-1.01)	0.147008
GBA2	MR Egger	17	-0.0228622	0.0594496	0.98 (0.87-1.10)	0.705957
GBA2	Weighted median	17	-0.0289767	0.0181439	0.97 (0.94-1.01)	0.110255
GBA2	Inverse variance weighted (multiplicative random effects)	17	-0.0198189	0.017368	0.98 (0.95-1.01)	0.253822
GCK	Maximum likelihood	3	-0.0460923	0.0562752	0.95 (0.86-1.07)	0.412757
GCK	MR Egger	3	-0.993975	0.378699	0.37 (0.18-0.78)	0.231739
GCK	Weighted median	3	-0.0742785	0.0640797	0.93 (0.82-1.05)	0.246392
GCK	Inverse variance weighted (multiplicative random effects)	3	-0.0446515	0.114336	0.96 (0.76-1.20)	0.696146
GGPS1	Maximum likelihood	4	0.0527408	0.0417629	1.05 (0.97-1.14)	0.206638
GGPS1	MR Egger	4	0.0661905	0.154432	1.07 (0.79-1.45)	0.709958
GGPS1	Weighted median	4	0.0246375	0.0508906	1.02 (0.93-1.13)	0.628295
GGPS1	Inverse variance weighted (multiplicative random effects)	4	0.0522037	0.0434584	1.05 (0.97-1.15)	0.22966
GLO1	Maximum likelihood	8	0.0530265	0.0222899	1.05 (1.01-1.10)	0.017362
GLO1	MR Egger	8	0.0576162	0.0629104	1.06 (0.94-1.20)	0.395066
GLO1	Weighted median	8	0.062327	0.0273196	1.06 (1.01-1.12)	0.0225248
GLO1	Inverse variance weighted (multiplicative random effects)	8	0.0528782	0.0189767	1.05 (1.02-1.09)	0.00532829
GLRX	Maximum likelihood	12	0.00846375	0.0118484	1.01 (0.99-1.03)	0.475019
GLRX	MR Egger	12	-0.00279286	0.0266474	1.00 (0.95-1.05)	0.918601
GLRX	Weighted median	12	0.00397152	0.014847	1.00 (0.98-1.03)	0.789087
GLRX	Inverse variance weighted (multiplicative random effects)	12	0.00846239	0.00643632	1.01 (1.00-1.02)	0.188581
GLS	Maximum likelihood	8	0.0338609	0.0405966	1.03 (0.96-1.12)	0.404235
GLS	MR Egger	8	0.234991	0.145967	1.26 (0.95-1.68)	0.158547
GLS	Weighted median	8	0.00649348	0.0580088	1.01 (0.90-1.13)	0.910871
GLS	Inverse variance weighted (multiplicative random effects)	8	0.0326235	0.0582872	1.03 (0.92-1.16)	0.575682
GNPDA1	Maximum likelihood	15	-0.0759329	0.022891	0.93 (0.89-0.97)	0.000909385
GNPDA1	MR Egger	15	-0.0597058	0.0741696	0.94 (0.81-1.09)	0.435302
GNPDA1	Weighted median	15	-0.0733657	0.0321379	0.93 (0.87-0.99)	0.0224397
GNPDA1	Inverse variance weighted (multiplicative random effects)	15	-0.0767358	0.0331977	0.93 (0.87-0.99)	0.0208063
GOT1	Maximum likelihood	2	0.0910138	0.067674	1.10 (0.96-1.25)	0.178662
GOT1	Inverse variance weighted (multiplicative random effects)	2	0.089231	0.147631	1.09 (0.82-1.46)	0.545566
GPI	Maximum likelihood	3	-0.0285423	0.0515937	0.97 (0.88-1.08)	0.580117
GPI	MR Egger	3	0.0273585	0.0818966	1.03 (0.88-1.21)	0.79475
GPI	Weighted median	3	-0.021548	0.0551472	0.98 (0.88-1.09)	0.695993
GPI	Inverse variance weighted (multiplicative random effects)	3	-0.0284683	0.032351	0.97 (0.91-1.04)	0.378869
GPR35	Maximum likelihood	20	0.0246834	0.0151315	1.02 (1.00-1.06)	0.102835
GPR35	MR Egger	20	-0.0102238	0.0313135	0.99 (0.93-1.05)	0.747813
GPR35	Weighted median	20	0.0301312	0.0209991	1.03 (0.99-1.07)	0.151322
GPR35	Inverse variance weighted (multiplicative random effects)	20	0.0246356	0.0147835	1.02 (1.00-1.06)	0.0956289
GPR55	Maximum likelihood	7	-0.0342324	0.0338309	0.97 (0.90-1.03)	0.311601
GPR55	MR Egger	7	-0.124366	0.0666952	0.88 (0.77-1.01)	0.121238
GPR55	Weighted median	7	-0.0624114	0.0427223	0.94 (0.86-1.02)	0.144053
GPR55	Inverse variance weighted (multiplicative random effects)	7	-0.0340358	0.0299791	0.97 (0.91-1.03)	0.256243
GPR84	Maximum likelihood	6	-0.015369	0.028642	0.98 (0.93-1.04)	0.591552
GPR84	MR Egger	6	0.0388219	0.0990317	1.04 (0.86-1.26)	0.715037
GPR84	Weighted median	6	-0.0141915	0.0311066	0.99 (0.93-1.05)	0.64823
GPR84	Inverse variance weighted (multiplicative random effects)	6	-0.0152729	0.0336174	0.98 (0.92-1.05)	0.649602
GRB2	Maximum likelihood	3	0.0741235	0.0432377	1.08 (0.99-1.17)	0.0864691
GRB2	MR Egger	3	-0.397842	0.330588	0.67 (0.35-1.28)	0.441389
GRB2	Weighted median	3	0.0544801	0.0453032	1.06 (0.97-1.15)	0.229144
GRB2	Inverse variance weighted (multiplicative random effects)	3	0.0738196	0.0445782	1.08 (0.99-1.17)	0.0977303
GRINA	Maximum likelihood	15	0.0245031	0.01078	1.02 (1.00-1.05)	0.0230256
GRINA	MR Egger	15	-0.0388965	0.0489577	0.96 (0.87-1.06)	0.441173
GRINA	Weighted median	15	0.0146327	0.0140711	1.01 (0.99-1.04)	0.298381
GRINA	Inverse variance weighted (multiplicative random effects)	15	0.0245474	0.017561	1.02 (0.99-1.06)	0.162163
GRK5	Maximum likelihood	10	-0.0233154	0.0287014	0.98 (0.92-1.03)	0.416594
GRK5	MR Egger	10	-0.0886716	0.0791346	0.92 (0.78-1.07)	0.295002
GRK5	Weighted median	10	0.00904527	0.0371424	1.01 (0.94-1.09)	0.807595
GRK5	Inverse variance weighted (multiplicative random effects)	10	-0.0231141	0.03876	0.98 (0.91-1.05)	0.550949
GRK6	Maximum likelihood	2	-0.08443	0.0910671	0.92 (0.77-1.10)	0.353865
GRK6	Inverse variance weighted (multiplicative random effects)	2	-0.0842478	0.0418935	0.92 (0.85-1.00)	0.0443257
GRM2	Wald ratio	1	-0.116995	0.0818967	0.89 (0.76-1.04)	0.153127
GSK3B	Wald ratio	1	0.113732	0.101437	1.12 (0.92-1.37)	0.262198
GSR	Maximum likelihood	13	0.00521662	0.0158184	1.01 (0.97-1.04)	0.741565
GSR	MR Egger	13	-0.121096	0.0999414	0.89 (0.73-1.08)	0.251027
GSR	Weighted median	13	0.00973275	0.0224154	1.01 (0.97-1.06)	0.664143
GSR	Inverse variance weighted (multiplicative random effects)	13	0.00515888	0.0229519	1.01 (0.96-1.05)	0.822159
GSTM2	Maximum likelihood	16	-0.0187348	0.0116691	0.98 (0.96-1.00)	0.108382
GSTM2	MR Egger	16	0.00498766	0.0363425	1.01 (0.94-1.08)	0.892795
GSTM2	Weighted median	16	3.81779e-05	0.0167589	1.00 (0.97-1.03)	0.998182
GSTM2	Inverse variance weighted (multiplicative random effects)	16	-0.0187976	0.0152305	0.98 (0.95-1.01)	0.217124
GUSB	Maximum likelihood	3	0.0321212	0.024361	1.03 (0.98-1.08)	0.187321
GUSB	MR Egger	3	-0.405059	0.225071	0.67 (0.43-1.04)	0.322875
GUSB	Weighted median	3	0.0221644	0.0255659	1.02 (0.97-1.07)	0.385969
GUSB	Inverse variance weighted (multiplicative random effects)	3	0.0319893	0.0487269	1.03 (0.94-1.14)	0.511502
GYS1	Maximum likelihood	3	-0.0464118	0.0456428	0.95 (0.87-1.04)	0.309225
GYS1	MR Egger	3	-0.00947934	0.0912275	0.99 (0.83-1.18)	0.934086
GYS1	Weighted median	3	-0.0495823	0.0494785	0.95 (0.86-1.05)	0.316296
GYS1	Inverse variance weighted (multiplicative random effects)	3	-0.0463851	0.0152713	0.95 (0.93-0.98)	0.00238631
HADH	Maximum likelihood	6	-0.0549158	0.0358084	0.95 (0.88-1.02)	0.125127
HADH	MR Egger	6	-0.00278284	0.0981495	1.00 (0.82-1.21)	0.978739
HADH	Weighted median	6	-0.0465762	0.0409837	0.95 (0.88-1.03)	0.255765
HADH	Inverse variance weighted (multiplicative random effects)	6	-0.0544069	0.0387955	0.95 (0.88-1.02)	0.160795
HAGH	Maximum likelihood	5	-0.0575626	0.0235764	0.94 (0.90-0.99)	0.0146249
HAGH	MR Egger	5	0.00635725	0.0806097	1.01 (0.86-1.18)	0.942106
HAGH	Weighted median	5	-0.0558197	0.0272634	0.95 (0.90-1.00)	0.0406166
HAGH	Inverse variance weighted (multiplicative random effects)	5	-0.0573356	0.0169298	0.94 (0.91-0.98)	0.000707449
HCK	Maximum likelihood	2	-0.0369396	0.0371528	0.96 (0.90-1.04)	0.320095
HCK	Inverse variance weighted (multiplicative random effects)	2	-0.0366832	0.0762742	0.96 (0.83-1.12)	0.63056
HDAC1	Wald ratio	1	0.00229968	0.0689905	1.00 (0.88-1.15)	0.973409
HES1	Maximum likelihood	2	-0.070811	0.0537956	0.93 (0.84-1.04)	0.188074
HES1	Inverse variance weighted (multiplicative random effects)	2	-0.0708098	0.00410979	0.93 (0.92-0.94)	1.59397e-66
HEXB	Maximum likelihood	8	-0.00596782	0.0132564	0.99 (0.97-1.02)	0.652578
HEXB	MR Egger	8	0.014111	0.0370936	1.01 (0.94-1.09)	0.716741
HEXB	Weighted median	8	-0.00386404	0.016212	1.00 (0.96-1.03)	0.811614
HEXB	Inverse variance weighted (multiplicative random effects)	8	-0.00594577	0.0104151	0.99 (0.97-1.01)	0.568082
HEY1	Maximum likelihood	23	-0.0188314	0.0130113	0.98 (0.96-1.01)	0.147809
HEY1	MR Egger	23	-0.0535346	0.0246252	0.95 (0.90-0.99)	0.0412873
HEY1	Weighted median	23	-0.0206431	0.0181663	0.98 (0.95-1.02)	0.255814
HEY1	Inverse variance weighted (multiplicative random effects)	23	-0.0186946	0.0136668	0.98 (0.96-1.01)	0.17135
HIBCH	Maximum likelihood	20	-0.040275	0.0167283	0.96 (0.93-0.99)	0.016058
HIBCH	MR Egger	20	-0.0438745	0.0510155	0.96 (0.87-1.06)	0.401086
HIBCH	Weighted median	20	-0.042347	0.0233523	0.96 (0.92-1.00)	0.0697707
HIBCH	Inverse variance weighted (multiplicative random effects)	20	-0.0397807	0.0177419	0.96 (0.93-1.00)	0.0249493
HIF1A	Maximum likelihood	2	0.0394285	0.052547	1.04 (0.94-1.15)	0.453046
HIF1A	Inverse variance weighted (multiplicative random effects)	2	0.0393127	0.0407967	1.04 (0.96-1.13)	0.335234
HINT1	Maximum likelihood	2	-0.0208024	0.0304649	0.98 (0.92-1.04)	0.494713
HINT1	Inverse variance weighted (multiplicative random effects)	2	-0.0208003	0.00729352	0.98 (0.97-0.99)	0.00434614
HK1	Maximum likelihood	18	0.088784	0.0210213	1.09 (1.05-1.14)	2.40515e-05
HK1	MR Egger	18	0.043996	0.0609077	1.04 (0.93-1.18)	0.480512
HK1	Weighted median	18	0.109732	0.0302063	1.12 (1.05-1.18)	0.00028043
HK1	Inverse variance weighted (multiplicative random effects)	18	0.0870211	0.0233183	1.09 (1.04-1.14)	0.000190053
HK2	Maximum likelihood	26	0.0273385	0.0107576	1.03 (1.01-1.05)	0.0110432
HK2	MR Egger	26	-0.0257798	0.0263232	0.97 (0.93-1.03)	0.337173
HK2	Weighted median	26	0.0156754	0.0167814	1.02 (0.98-1.05)	0.350256
HK2	Inverse variance weighted (multiplicative random effects)	26	0.0272002	0.0140447	1.03 (1.00-1.06)	0.0527841
HKDC1	Maximum likelihood	18	0.0103403	0.0121329	1.01 (0.99-1.03)	0.394071
HKDC1	MR Egger	18	-0.0186701	0.0286278	0.98 (0.93-1.04)	0.523553
HKDC1	Weighted median	18	0.0166167	0.0161143	1.02 (0.99-1.05)	0.302459
HKDC1	Inverse variance weighted (multiplicative random effects)	18	0.0102963	0.0134611	1.01 (0.98-1.04)	0.444334
HMGCR	Wald ratio	1	-0.187848	0.0641813	0.83 (0.73-0.94)	0.00342437
HMOX1	Maximum likelihood	7	-0.0197903	0.0224982	0.98 (0.94-1.02)	0.379054
HMOX1	MR Egger	7	-0.00445035	0.0431709	1.00 (0.91-1.08)	0.921901
HMOX1	Weighted median	7	-0.0202769	0.0272273	0.98 (0.93-1.03)	0.456436
HMOX1	Inverse variance weighted (multiplicative random effects)	7	-0.0197455	0.0183345	0.98 (0.95-1.02)	0.281497
HNF1A	Maximum likelihood	2	0.425759	0.0770232	1.53 (1.32-1.78)	3.24511e-08
HNF1A	Inverse variance weighted (multiplicative random effects)	2	0.425606	0.0175351	1.53 (1.48-1.58)	3.91056e-130
HPGD	Maximum likelihood	24	-0.0110213	0.0107503	0.99 (0.97-1.01)	0.305263
HPGD	MR Egger	24	-0.0449739	0.0299639	0.96 (0.90-1.01)	0.147588
HPGD	Weighted median	24	-0.0150367	0.0145171	0.99 (0.96-1.01)	0.3003
HPGD	Inverse variance weighted (multiplicative random effects)	24	-0.01096	0.0135458	0.99 (0.96-1.02)	0.418452
HPGDS	Wald ratio	1	-0.0382054	0.14327	0.96 (0.73-1.27)	0.789726
HPN	Wald ratio	1	0.167282	0.148054	1.18 (0.88-1.58)	0.258531
HRH1	Wald ratio	1	0.0164885	0.080996	1.02 (0.87-1.19)	0.838688
HSD17B1	Maximum likelihood	3	-0.168212	0.0399731	0.85 (0.78-0.91)	2.57483e-05
HSD17B1	MR Egger	3	0.166301	0.362844	1.18 (0.58-2.40)	0.726408
HSD17B1	Weighted median	3	-0.1619	0.041964	0.85 (0.78-0.92)	0.000114282
HSD17B1	Inverse variance weighted (multiplicative random effects)	3	-0.16789	0.0289079	0.85 (0.80-0.89)	6.33188e-09
HSP90AA1	Maximum likelihood	6	-0.025912	0.0264572	0.97 (0.93-1.03)	0.327384
HSP90AA1	MR Egger	6	0.00865375	0.0593799	1.01 (0.90-1.13)	0.891179
HSP90AA1	Weighted median	6	-0.0242676	0.0318003	0.98 (0.92-1.04)	0.445389
HSP90AA1	Inverse variance weighted (multiplicative random effects)	6	-0.0258014	0.0266062	0.97 (0.93-1.03)	0.33217
HSPA8	Wald ratio	1	0.0355571	0.0853371	1.04 (0.88-1.22)	0.676922
HSPB1	Maximum likelihood	4	-0.028254	0.0396888	0.97 (0.90-1.05)	0.476534
HSPB1	MR Egger	4	-0.011781	0.0863714	0.99 (0.83-1.17)	0.903996
HSPB1	Weighted median	4	-0.0021296	0.0468113	1.00 (0.91-1.09)	0.963714
HSPB1	Inverse variance weighted (multiplicative random effects)	4	-0.0279372	0.0346276	0.97 (0.91-1.04)	0.419787
HTR3A	Maximum likelihood	4	-0.0528577	0.062414	0.95 (0.84-1.07)	0.397058
HTR3A	MR Egger	4	-0.254787	0.14909	0.78 (0.58-1.04)	0.229586
HTR3A	Weighted median	4	-0.0941461	0.0704512	0.91 (0.79-1.04)	0.181441
HTR3A	Inverse variance weighted (multiplicative random effects)	4	-0.0521947	0.0614961	0.95 (0.84-1.07)	0.396021
HTR6	Maximum likelihood	15	-0.0331051	0.0200618	0.97 (0.93-1.01)	0.0989117
HTR6	MR Egger	15	-0.0313336	0.035753	0.97 (0.90-1.04)	0.396723
HTR6	Weighted median	15	-0.0268439	0.0245712	0.97 (0.93-1.02)	0.274616
HTR6	Inverse variance weighted (multiplicative random effects)	15	-0.0326744	0.0200883	0.97 (0.93-1.01)	0.103835
ICAM1	Maximum likelihood	8	0.103696	0.0320827	1.11 (1.04-1.18)	0.00122872
ICAM1	MR Egger	8	0.230511	0.10932	1.26 (1.02-1.56)	0.0795267
ICAM1	Weighted median	8	0.141779	0.0413508	1.15 (1.06-1.25)	0.000606517
ICAM1	Inverse variance weighted (multiplicative random effects)	8	0.101569	0.046377	1.11 (1.01-1.21)	0.0285192
ICAM2	Maximum likelihood	12	0.0492386	0.0198384	1.05 (1.01-1.09)	0.0130654
ICAM2	MR Egger	12	-0.0197352	0.0630249	0.98 (0.87-1.11)	0.760613
ICAM2	Weighted median	12	0.0257839	0.0259626	1.03 (0.98-1.08)	0.320653
ICAM2	Inverse variance weighted (multiplicative random effects)	12	0.0489045	0.0228688	1.05 (1.00-1.10)	0.0324779
ICMT	Maximum likelihood	6	0.0299319	0.0373296	1.03 (0.96-1.11)	0.422653
ICMT	MR Egger	6	-0.242118	0.171638	0.78 (0.56-1.10)	0.231177
ICMT	Weighted median	6	0.0218634	0.0461802	1.02 (0.93-1.12)	0.635901
ICMT	Inverse variance weighted (multiplicative random effects)	6	0.0296061	0.0295023	1.03 (0.97-1.09)	0.31561
IDH1	Maximum likelihood	2	0.0512428	0.035821	1.05 (0.98-1.13)	0.152566
IDH1	Inverse variance weighted (multiplicative random effects)	2	0.0512039	0.0178922	1.05 (1.02-1.09)	0.00421232
IDH2	Maximum likelihood	6	-0.0133875	0.0465097	0.99 (0.90-1.08)	0.773466
IDH2	MR Egger	6	-0.0508131	0.104053	0.95 (0.78-1.17)	0.650873
IDH2	Weighted median	6	0.00873282	0.0547897	1.01 (0.91-1.12)	0.873363
IDH2	Inverse variance weighted (multiplicative random effects)	6	-0.0132648	0.0349919	0.99 (0.92-1.06)	0.704626
IDO1	Maximum likelihood	11	0.0244786	0.0188504	1.02 (0.99-1.06)	0.194091
IDO1	MR Egger	11	-0.105696	0.0570024	0.90 (0.80-1.01)	0.0966952
IDO1	Weighted median	11	-0.0022648	0.0242965	1.00 (0.95-1.05)	0.925733
IDO1	Inverse variance weighted (multiplicative random effects)	11	0.0242903	0.0213586	1.02 (0.98-1.07)	0.255429
IFNG	Wald ratio	1	0.00623122	0.102192	1.01 (0.82-1.23)	0.951379
IGF1R	Maximum likelihood	3	0.0700437	0.0601816	1.07 (0.95-1.21)	0.244476
IGF1R	MR Egger	3	-0.0823607	0.201396	0.92 (0.62-1.37)	0.752866
IGF1R	Weighted median	3	0.10139	0.0716359	1.11 (0.96-1.27)	0.156964
IGF1R	Inverse variance weighted (multiplicative random effects)	3	0.0692637	0.0516268	1.07 (0.97-1.19)	0.179718
IGLV2-8	Maximum likelihood	2	0.00970629	0.0236831	1.01 (0.96-1.06)	0.681923
IGLV2-8	Inverse variance weighted (multiplicative random effects)	2	0.00967332	0.0165626	1.01 (0.98-1.04)	0.559188
IKBKB	Maximum likelihood	4	-0.0186699	0.0423452	0.98 (0.90-1.07)	0.659287
IKBKB	MR Egger	4	1.23713	0.469051	3.45 (1.37-8.64)	0.118694
IKBKB	Weighted median	4	0.0116645	0.044877	1.01 (0.93-1.10)	0.794925
IKBKB	Inverse variance weighted (multiplicative random effects)	4	-0.0184103	0.0674086	0.98 (0.86-1.12)	0.784765
IL6	Maximum likelihood	2	0.00546144	0.0711216	1.01 (0.87-1.16)	0.93879
IL6	Inverse variance weighted (multiplicative random effects)	2	0.00542395	0.078865	1.01 (0.86-1.17)	0.945169
IMPA1	Maximum likelihood	19	0.0355426	0.0110067	1.04 (1.01-1.06)	0.00124147
IMPA1	MR Egger	19	0.00654841	0.0332102	1.01 (0.94-1.07)	0.846025
IMPA1	Weighted median	19	0.0327985	0.0146921	1.03 (1.00-1.06)	0.0255894
IMPA1	Inverse variance weighted (multiplicative random effects)	19	0.0354125	0.00957419	1.04 (1.02-1.06)	0.000216663
IMPDH1	Maximum likelihood	3	-0.0296805	0.0485933	0.97 (0.88-1.07)	0.541337
IMPDH1	MR Egger	3	0.121119	0.0830795	1.13 (0.96-1.33)	0.382751
IMPDH1	Weighted median	3	-0.00233259	0.05137	1.00 (0.90-1.10)	0.963782
IMPDH1	Inverse variance weighted (multiplicative random effects)	3	-0.0291987	0.079388	0.97 (0.83-1.13)	0.713024
ISG20	Maximum likelihood	25	0.00762952	0.00971333	1.01 (0.99-1.03)	0.432178
ISG20	MR Egger	25	0.0155748	0.0293248	1.02 (0.96-1.08)	0.600432
ISG20	Weighted median	25	0.0115311	0.0147287	1.01 (0.98-1.04)	0.433684
ISG20	Inverse variance weighted (multiplicative random effects)	25	0.00764664	0.0107895	1.01 (0.99-1.03)	0.478506
ITGA4	Maximum likelihood	26	-0.000104289	0.0110792	1.00 (0.98-1.02)	0.99249
ITGA4	MR Egger	26	0.0639589	0.0379241	1.07 (0.99-1.15)	0.104658
ITGA4	Weighted median	26	-0.0218106	0.0189915	0.98 (0.94-1.02)	0.250787
ITGA4	Inverse variance weighted (multiplicative random effects)	26	-0.000104953	0.0144891	1.00 (0.97-1.03)	0.994221
ITK	Maximum likelihood	13	0.0373493	0.0228907	1.04 (0.99-1.09)	0.102756
ITK	MR Egger	13	0.0325016	0.0560754	1.03 (0.93-1.15)	0.573859
ITK	Weighted median	13	0.0304878	0.0302228	1.03 (0.97-1.09)	0.313085
ITK	Inverse variance weighted (multiplicative random effects)	13	0.0371748	0.020219	1.04 (1.00-1.08)	0.0659731
JAK1	Wald ratio	1	0.136702	0.127036	1.15 (0.89-1.47)	0.281888
JAK2	Maximum likelihood	7	-0.0660772	0.0256158	0.94 (0.89-0.98)	0.00989286
JAK2	MR Egger	7	-0.0776407	0.107914	0.93 (0.75-1.14)	0.504068
JAK2	Weighted median	7	-0.0624007	0.0306849	0.94 (0.88-1.00)	0.0419925
JAK2	Inverse variance weighted (multiplicative random effects)	7	-0.0664897	0.0199143	0.94 (0.90-0.97)	0.000841464
JAK3	Wald ratio	1	-0.0840426	0.129296	0.92 (0.71-1.18)	0.515692
KAT6A	Maximum likelihood	5	-0.0210461	0.0465065	0.98 (0.89-1.07)	0.650879
KAT6A	MR Egger	5	0.559528	0.692474	1.75 (0.45-6.80)	0.478212
KAT6A	Weighted median	5	0.0131386	0.0592141	1.01 (0.90-1.14)	0.824405
KAT6A	Inverse variance weighted (multiplicative random effects)	5	-0.0207797	0.0437985	0.98 (0.90-1.07)	0.635187
KCNA3	Maximum likelihood	5	0.0511977	0.0479573	1.05 (0.96-1.16)	0.285716
KCNA3	MR Egger	5	-0.311373	0.172851	0.73 (0.52-1.03)	0.169443
KCNA3	Weighted median	5	0.102588	0.0637106	1.11 (0.98-1.26)	0.107351
KCNA3	Inverse variance weighted (multiplicative random effects)	5	0.0502292	0.0648114	1.05 (0.93-1.19)	0.438336
KDM1A	Maximum likelihood	2	-0.0280122	0.031647	0.97 (0.91-1.03)	0.376078
KDM1A	Inverse variance weighted (multiplicative random effects)	2	-0.0279718	0.0124973	0.97 (0.95-1.00)	0.0252061
KDM1B	Maximum likelihood	13	0.0452625	0.0185993	1.05 (1.01-1.09)	0.0149514
KDM1B	MR Egger	13	0.0390966	0.043564	1.04 (0.95-1.13)	0.388698
KDM1B	Weighted median	13	0.036844	0.023933	1.04 (0.99-1.09)	0.123691
KDM1B	Inverse variance weighted (multiplicative random effects)	13	0.0450099	0.0139261	1.05 (1.02-1.07)	0.00122906
KDM4B	Maximum likelihood	5	0.0559165	0.0239864	1.06 (1.01-1.11)	0.019744
KDM4B	MR Egger	5	0.106218	0.122703	1.11 (0.87-1.41)	0.450362
KDM4B	Weighted median	5	0.0683238	0.0275016	1.07 (1.01-1.13)	0.0129786
KDM4B	Inverse variance weighted (multiplicative random effects)	5	0.0554974	0.043279	1.06 (0.97-1.15)	0.199732
KDM4C	Maximum likelihood	2	0.0834123	0.0921937	1.09 (0.91-1.30)	0.365598
KDM4C	Inverse variance weighted (multiplicative random effects)	2	0.0833366	0.0289944	1.09 (1.03-1.15)	0.00405014
KDM5A	Maximum likelihood	12	-0.0896601	0.0164628	0.91 (0.89-0.94)	5.14504e-08
KDM5A	MR Egger	12	-0.0706863	0.0758428	0.93 (0.80-1.08)	0.373286
KDM5A	Weighted median	12	-0.103036	0.0218169	0.90 (0.86-0.94)	2.32653e-06
KDM5A	Inverse variance weighted (multiplicative random effects)	12	-0.0893327	0.01329	0.91 (0.89-0.94)	1.79502e-11
KDM6B	Maximum likelihood	4	0.0544758	0.0413875	1.06 (0.97-1.15)	0.188095
KDM6B	MR Egger	4	0.129506	0.166791	1.14 (0.82-1.58)	0.518727
KDM6B	Weighted median	4	0.055161	0.0486714	1.06 (0.96-1.16)	0.257073
KDM6B	Inverse variance weighted (multiplicative random effects)	4	0.0527754	0.0858238	1.05 (0.89-1.25)	0.538603
KEAP1	Maximum likelihood	3	0.0837952	0.0780005	1.09 (0.93-1.27)	0.282692
KEAP1	MR Egger	3	-0.374731	0.362792	0.69 (0.34-1.40)	0.489695
KEAP1	Weighted median	3	0.0206613	0.0932859	1.02 (0.85-1.23)	0.824716
KEAP1	Inverse variance weighted (multiplicative random effects)	3	0.0820862	0.0914172	1.09 (0.91-1.30)	0.369223
KIF11	Maximum likelihood	2	-1.27124	0.149366	0.28 (0.21-0.38)	1.72535e-17
KIF11	Inverse variance weighted (multiplicative random effects)	2	-0.923583	0.744166	0.40 (0.09-1.71)	0.214569
KIF5B	Wald ratio	1	-0.0164383	0.0301369	0.98 (0.93-1.04)	0.585441
KISS1R	Maximum likelihood	24	0.0435363	0.0130351	1.04 (1.02-1.07)	0.000838007
KISS1R	MR Egger	24	0.0222556	0.0430187	1.02 (0.94-1.11)	0.610078
KISS1R	Weighted median	24	0.0401724	0.0203645	1.04 (1.00-1.08)	0.048533
KISS1R	Inverse variance weighted (multiplicative random effects)	24	0.0427749	0.0181347	1.04 (1.01-1.08)	0.0183377
KLF5	Maximum likelihood	2	-0.183418	0.0859887	0.83 (0.70-0.99)	0.0329205
KLF5	Inverse variance weighted (multiplicative random effects)	2	-0.179674	0.129435	0.84 (0.65-1.08)	0.165094
KLKB1	Maximum likelihood	26	0.017053	0.00935103	1.02 (1.00-1.04)	0.0682053
KLKB1	MR Egger	26	-0.00379945	0.0180669	1.00 (0.96-1.03)	0.835209
KLKB1	Weighted median	26	0.0116152	0.0136406	1.01 (0.98-1.04)	0.394484
KLKB1	Inverse variance weighted (multiplicative random effects)	26	0.0169716	0.0113401	1.02 (0.99-1.04)	0.134498
KRAS	Wald ratio	1	-0.053661	0.111673	0.95 (0.76-1.18)	0.630858
LAP3	Maximum likelihood	22	0.0177866	0.0102622	1.02 (1.00-1.04)	0.0830571
LAP3	MR Egger	22	-0.00920478	0.0260533	0.99 (0.94-1.04)	0.727556
LAP3	Weighted median	22	0.016117	0.0142027	1.02 (0.99-1.04)	0.256467
LAP3	Inverse variance weighted (multiplicative random effects)	22	0.01767	0.0121406	1.02 (0.99-1.04)	0.145545
LDHA	Maximum likelihood	4	-0.00501879	0.0330101	0.99 (0.93-1.06)	0.879157
LDHA	MR Egger	4	0.0281952	0.0907879	1.03 (0.86-1.23)	0.785511
LDHA	Weighted median	4	0.00150752	0.0367434	1.00 (0.93-1.08)	0.967273
LDHA	Inverse variance weighted (multiplicative random effects)	4	-0.00501311	0.0219964	0.99 (0.95-1.04)	0.81972
LDHB	Maximum likelihood	2	0.179075	0.0782132	1.20 (1.03-1.39)	0.022046
LDHB	Inverse variance weighted (multiplicative random effects)	2	0.15432	0.23348	1.17 (0.74-1.84)	0.508642
LGALS2	Maximum likelihood	38	-0.00184037	0.00506263	1.00 (0.99-1.01)	0.716217
LGALS2	MR Egger	38	0.0128914	0.00975955	1.01 (0.99-1.03)	0.194869
LGALS2	Weighted median	38	-0.00119397	0.00712196	1.00 (0.98-1.01)	0.866861
LGALS2	Inverse variance weighted (multiplicative random effects)	38	-0.00183686	0.00565897	1.00 (0.99-1.01)	0.745489
LGALS3	Wald ratio	1	-0.15534	0.126214	0.86 (0.67-1.10)	0.218409
LIMK2	Wald ratio	1	0.226166	0.132469	1.25 (0.97-1.63)	0.0877631
LSS	Maximum likelihood	16	0.0299787	0.0106012	1.03 (1.01-1.05)	0.00468587
LSS	MR Egger	16	0.0229945	0.0309745	1.02 (0.96-1.09)	0.470137
LSS	Weighted median	16	0.0326535	0.0159311	1.03 (1.00-1.07)	0.0403968
LSS	Inverse variance weighted (multiplicative random effects)	16	0.0294331	0.0190679	1.03 (0.99-1.07)	0.122688
LTA4H	Maximum likelihood	27	-0.0160772	0.00796184	0.98 (0.97-1.00)	0.0434585
LTA4H	MR Egger	27	-0.0383047	0.0179929	0.96 (0.93-1.00)	0.0432965
LTA4H	Weighted median	27	-0.0118497	0.0121506	0.99 (0.96-1.01)	0.329445
LTA4H	Inverse variance weighted (multiplicative random effects)	27	-0.0160196	0.00937711	0.98 (0.97-1.00)	0.0875681
LYZ	Maximum likelihood	27	0.0166813	0.00555192	1.02 (1.01-1.03)	0.00265926
LYZ	MR Egger	27	0.0277742	0.0151924	1.03 (1.00-1.06)	0.0794829
LYZ	Weighted median	27	0.0206655	0.00770708	1.02 (1.01-1.04)	0.00733211
LYZ	Inverse variance weighted (multiplicative random effects)	27	0.0166432	0.00549642	1.02 (1.01-1.03)	0.00246174
MAG	Maximum likelihood	2	0.128206	0.0679829	1.14 (0.99-1.30)	0.0593131
MAG	Inverse variance weighted (multiplicative random effects)	2	0.12768	0.0565781	1.14 (1.02-1.27)	0.024027
MALT1	Maximum likelihood	11	-0.00987977	0.0254492	0.99 (0.94-1.04)	0.697857
MALT1	MR Egger	11	0.0646071	0.0642805	1.07 (0.94-1.21)	0.341114
MALT1	Weighted median	11	0.0122543	0.0333427	1.01 (0.95-1.08)	0.713226
MALT1	Inverse variance weighted (multiplicative random effects)	11	-0.00981449	0.0309388	0.99 (0.93-1.05)	0.751075
MAN1B1	Maximum likelihood	12	0.0153513	0.0129145	1.02 (0.99-1.04)	0.234562
MAN1B1	MR Egger	12	0.0103883	0.0406421	1.01 (0.93-1.09)	0.803437
MAN1B1	Weighted median	12	0.0180431	0.0170522	1.02 (0.98-1.05)	0.290004
MAN1B1	Inverse variance weighted (multiplicative random effects)	12	0.0152829	0.0173551	1.02 (0.98-1.05)	0.378533
MAP2K2	Maximum likelihood	10	-0.0181549	0.023215	0.98 (0.94-1.03)	0.434194
MAP2K2	MR Egger	10	0.0178311	0.111247	1.02 (0.82-1.27)	0.87663
MAP2K2	Weighted median	10	-0.0164323	0.0298896	0.98 (0.93-1.04)	0.582479
MAP2K2	Inverse variance weighted (multiplicative random effects)	10	-0.0182076	0.0390137	0.98 (0.91-1.06)	0.640715
MAPK1	Maximum likelihood	4	0.025788	0.0496883	1.03 (0.93-1.13)	0.603764
MAPK1	MR Egger	4	0.0497977	0.164692	1.05 (0.76-1.45)	0.790919
MAPK1	Weighted median	4	0.0553111	0.0566839	1.06 (0.95-1.18)	0.329173
MAPK1	Inverse variance weighted (multiplicative random effects)	4	0.0253808	0.0662096	1.03 (0.90-1.17)	0.701468
MAPK14	Maximum likelihood	6	0.118817	0.0278257	1.13 (1.07-1.19)	1.9542e-05
MAPK14	MR Egger	6	0.214246	0.122813	1.24 (0.97-1.58)	0.156017
MAPK14	Weighted median	6	0.123351	0.035477	1.13 (1.06-1.21)	0.0005072
MAPK14	Inverse variance weighted (multiplicative random effects)	6	0.1178	0.0383762	1.13 (1.04-1.21)	0.00214331
MAPK3	Maximum likelihood	12	-0.0191982	0.0109846	0.98 (0.96-1.00)	0.0805104
MAPK3	MR Egger	12	0.0590089	0.0850825	1.06 (0.90-1.25)	0.503755
MAPK3	Weighted median	12	-0.0075211	0.0146674	0.99 (0.96-1.02)	0.608108
MAPK3	Inverse variance weighted (multiplicative random effects)	12	-0.0192079	0.0127517	0.98 (0.96-1.01)	0.131989
MAPK8	Maximum likelihood	8	0.040769	0.0230309	1.04 (1.00-1.09)	0.0766957
MAPK8	MR Egger	8	0.049388	0.0428255	1.05 (0.97-1.14)	0.292676
MAPK8	Weighted median	8	0.039238	0.0269942	1.04 (0.99-1.10)	0.146065
MAPK8	Inverse variance weighted (multiplicative random effects)	8	0.0406297	0.0209754	1.04 (1.00-1.09)	0.0527437
MAPKAPK2	Maximum likelihood	2	-0.0234675	0.048533	0.98 (0.89-1.07)	0.628714
MAPKAPK2	Inverse variance weighted (multiplicative random effects)	2	-0.0234011	0.0346576	0.98 (0.91-1.05)	0.499544
MCL1	Maximum likelihood	2	-0.0142384	0.0382698	0.99 (0.91-1.06)	0.709854
MCL1	Inverse variance weighted (multiplicative random effects)	2	-0.014157	0.066161	0.99 (0.87-1.12)	0.830564
MDM2	Maximum likelihood	15	0.0226229	0.013906	1.02 (1.00-1.05)	0.10377
MDM2	MR Egger	15	0.0333374	0.0283321	1.03 (0.98-1.09)	0.260424
MDM2	Weighted median	15	0.0254662	0.019874	1.03 (0.99-1.07)	0.200059
MDM2	Inverse variance weighted (multiplicative random effects)	15	0.0225944	0.0126581	1.02 (1.00-1.05)	0.0742667
MDM4	Wald ratio	1	0.130315	0.0902181	1.14 (0.95-1.36)	0.148614
ME2	Maximum likelihood	11	-0.00552424	0.0173628	0.99 (0.96-1.03)	0.750359
ME2	MR Egger	11	-0.0853153	0.0501697	0.92 (0.83-1.01)	0.123245
ME2	Weighted median	11	-0.00743572	0.0216968	0.99 (0.95-1.04)	0.731817
ME2	Inverse variance weighted (multiplicative random effects)	11	-0.00553883	0.0138146	0.99 (0.97-1.02)	0.688465
MEG3	Maximum likelihood	11	0.0348912	0.0191256	1.04 (1.00-1.08)	0.068103
MEG3	MR Egger	11	-0.00578197	0.0740948	0.99 (0.86-1.15)	0.939508
MEG3	Weighted median	11	0.00902649	0.0272292	1.01 (0.96-1.06)	0.740266
MEG3	Inverse variance weighted (multiplicative random effects)	11	0.0341268	0.0302573	1.03 (0.98-1.10)	0.259367
METAP1	Maximum likelihood	4	-0.0948181	0.0616371	0.91 (0.81-1.03)	0.123968
METAP1	MR Egger	4	-0.313946	0.195886	0.73 (0.50-1.07)	0.250177
METAP1	Weighted median	4	-0.0890746	0.0718137	0.91 (0.79-1.05)	0.214844
METAP1	Inverse variance weighted (multiplicative random effects)	4	-0.0941018	0.0466806	0.91 (0.83-1.00)	0.0438139
METAP2	Maximum likelihood	10	-0.039469	0.0259888	0.96 (0.91-1.01)	0.12884
METAP2	MR Egger	10	0.0103374	0.10279	1.01 (0.83-1.24)	0.922368
METAP2	Weighted median	10	0.00186474	0.0372429	1.00 (0.93-1.08)	0.960067
METAP2	Inverse variance weighted (multiplicative random effects)	10	-0.0390111	0.047783	0.96 (0.88-1.06)	0.414258
METTL3	Wald ratio	1	-0.0475021	0.0950041	0.95 (0.79-1.15)	0.617075
MGAM	Maximum likelihood	6	-0.147403	0.0500827	0.86 (0.78-0.95)	0.00324851
MGAM	MR Egger	6	-0.130084	0.141894	0.88 (0.66-1.16)	0.411136
MGAM	Weighted median	6	-0.147247	0.0657474	0.86 (0.76-0.98)	0.0251181
MGAM	Inverse variance weighted (multiplicative random effects)	6	-0.144123	0.0560286	0.87 (0.78-0.97)	0.0101025
MGLL	Maximum likelihood	5	-0.0448152	0.0413034	0.96 (0.88-1.04)	0.277911
MGLL	MR Egger	5	-0.105722	0.12445	0.90 (0.70-1.15)	0.458012
MGLL	Weighted median	5	-0.0520682	0.0485799	0.95 (0.86-1.04)	0.283808
MGLL	Inverse variance weighted (multiplicative random effects)	5	-0.0447039	0.0246393	0.96 (0.91-1.00)	0.069626
MIF	Maximum likelihood	7	-0.0234263	0.02316	0.98 (0.93-1.02)	0.311779
MIF	MR Egger	7	-0.0353048	0.0554562	0.97 (0.87-1.08)	0.552369
MIF	Weighted median	7	-0.0194285	0.0285037	0.98 (0.93-1.04)	0.495483
MIF	Inverse variance weighted (multiplicative random effects)	7	-0.0233208	0.0142573	0.98 (0.95-1.00)	0.101901
MKNK1	Maximum likelihood	9	-0.00876977	0.0167675	0.99 (0.96-1.02)	0.600958
MKNK1	MR Egger	9	-0.0220181	0.0371089	0.98 (0.91-1.05)	0.57162
MKNK1	Weighted median	9	-0.0197978	0.0195936	0.98 (0.94-1.02)	0.312294
MKNK1	Inverse variance weighted (multiplicative random effects)	9	-0.00875591	0.0138917	0.99 (0.96-1.02)	0.5285
MKNK2	Maximum likelihood	14	-6.4487e-06	0.0185721	1.00 (0.96-1.04)	0.999723
MKNK2	MR Egger	14	0.0294526	0.0360233	1.03 (0.96-1.11)	0.429521
MKNK2	Weighted median	14	0.0432254	0.0243527	1.04 (1.00-1.10)	0.0759017
MKNK2	Inverse variance weighted (multiplicative random effects)	14	-6.4487e-06	0.0184836	1.00 (0.96-1.04)	0.999722
MMP1	Maximum likelihood	9	0.0432443	0.0436294	1.04 (0.96-1.14)	0.321601
MMP1	MR Egger	9	-0.125482	0.156759	0.88 (0.65-1.20)	0.449742
MMP1	Weighted median	9	0.0446348	0.0599203	1.05 (0.93-1.18)	0.45633
MMP1	Inverse variance weighted (multiplicative random effects)	9	0.0424444	0.0467099	1.04 (0.95-1.14)	0.363518
MMP14	Maximum likelihood	4	-0.114306	0.0666304	0.89 (0.78-1.02)	0.0862492
MMP14	MR Egger	4	1.52259	2.07168	4.58 (0.08-265.89)	0.538863
MMP14	Weighted median	4	-0.177904	0.11188	0.84 (0.67-1.04)	0.111806
MMP14	Inverse variance weighted (multiplicative random effects)	4	-0.0914188	0.224221	0.91 (0.59-1.42)	0.683481
MMP9	Maximum likelihood	7	-0.0124316	0.031366	0.99 (0.93-1.05)	0.691855
MMP9	MR Egger	7	-0.00808464	0.0777985	0.99 (0.85-1.16)	0.921274
MMP9	Weighted median	7	-0.0119833	0.0378296	0.99 (0.92-1.06)	0.751417
MMP9	Inverse variance weighted (multiplicative random effects)	7	-0.0124117	0.0174765	0.99 (0.95-1.02)	0.477583
MPO	Maximum likelihood	5	0.0667173	0.0212315	1.07 (1.03-1.11)	0.00167588
MPO	MR Egger	5	0.0503892	0.0372729	1.05 (0.98-1.13)	0.269299
MPO	Weighted median	5	0.0713893	0.0252546	1.07 (1.02-1.13)	0.0047019
MPO	Inverse variance weighted (multiplicative random effects)	5	0.0666481	0.0132821	1.07 (1.04-1.10)	5.22375e-07
MTAP	Maximum likelihood	9	0.0118869	0.0251002	1.01 (0.96-1.06)	0.635802
MTAP	MR Egger	9	0.169472	0.0746956	1.18 (1.02-1.37)	0.057576
MTAP	Weighted median	9	0.0210423	0.0312534	1.02 (0.96-1.09)	0.50077
MTAP	Inverse variance weighted (multiplicative random effects)	9	0.0117278	0.0319518	1.01 (0.95-1.08)	0.713584
MTHFD1	Maximum likelihood	2	-0.0122202	0.0293234	0.99 (0.93-1.05)	0.676868
MTHFD1	Inverse variance weighted (multiplicative random effects)	2	-0.0121761	0.0391313	0.99 (0.91-1.07)	0.755678
MTRR	Maximum likelihood	23	0.0151239	0.00868406	1.02 (1.00-1.03)	0.0815833
MTRR	MR Egger	23	0.0271758	0.0170041	1.03 (0.99-1.06)	0.124938
MTRR	Weighted median	23	0.0104243	0.0125534	1.01 (0.99-1.04)	0.406314
MTRR	Inverse variance weighted (multiplicative random effects)	23	0.0150933	0.008304	1.02 (1.00-1.03)	0.0691264
MYC	Maximum likelihood	2	0.151316	0.103453	1.16 (0.95-1.42)	0.143564
MYC	Inverse variance weighted (multiplicative random effects)	2	0.151226	0.0199914	1.16 (1.12-1.21)	3.89302e-14
MYD88	Maximum likelihood	2	-0.119535	0.070634	0.89 (0.77-1.02)	0.0905852
MYD88	Inverse variance weighted (multiplicative random effects)	2	-0.118775	0.0633347	0.89 (0.78-1.01)	0.0607442
NAALAD2	Maximum likelihood	2	-0.000654763	0.0699352	1.00 (0.87-1.15)	0.99253
NAALAD2	Inverse variance weighted (multiplicative random effects)	2	-0.000653817	0.0120326	1.00 (0.98-1.02)	0.956667
NCOA1	Maximum likelihood	2	-0.107534	0.0799535	0.90 (0.77-1.05)	0.17864
NCOA1	Inverse variance weighted (multiplicative random effects)	2	-0.107459	0.0150087	0.90 (0.87-0.92)	8.0834e-13
NCOA2	Maximum likelihood	2	-0.123667	0.0796694	0.88 (0.76-1.03)	0.120601
NCOA2	Inverse variance weighted (multiplicative random effects)	2	-0.120667	0.151282	0.89 (0.66-1.19)	0.425087
NFE2	Maximum likelihood	5	0.0100225	0.0324396	1.01 (0.95-1.08)	0.757354
NFE2	MR Egger	5	-0.0416727	0.070395	0.96 (0.84-1.10)	0.595512
NFE2	Weighted median	5	-0.000526476	0.0380958	1.00 (0.93-1.08)	0.988974
NFE2	Inverse variance weighted (multiplicative random effects)	5	0.00998305	0.0269221	1.01 (0.96-1.06)	0.710777
NFE2L2	Maximum likelihood	2	-0.0270363	0.109283	0.97 (0.79-1.21)	0.8046
NFE2L2	Inverse variance weighted (multiplicative random effects)	2	-0.0261895	0.171158	0.97 (0.70-1.36)	0.878387
NFKB1	Maximum likelihood	7	-0.131663	0.0288937	0.88 (0.83-0.93)	5.19312e-06
NFKB1	MR Egger	7	-0.209659	0.0980649	0.81 (0.67-0.98)	0.0855375
NFKB1	Weighted median	7	-0.158617	0.0366055	0.85 (0.79-0.92)	1.46999e-05
NFKB1	Inverse variance weighted (multiplicative random effects)	7	-0.130383	0.0333697	0.88 (0.82-0.94)	9.33569e-05
NFKBIA	Maximum likelihood	7	0.0342078	0.0243318	1.03 (0.99-1.09)	0.159757
NFKBIA	MR Egger	7	0.0118239	0.0618811	1.01 (0.90-1.14)	0.855984
NFKBIA	Weighted median	7	0.0258499	0.0298892	1.03 (0.97-1.09)	0.387118
NFKBIA	Inverse variance weighted (multiplicative random effects)	7	0.0339872	0.0194452	1.03 (1.00-1.07)	0.0804913
NLRP3	Maximum likelihood	24	-0.0221553	0.0128129	0.98 (0.95-1.00)	0.0837846
NLRP3	MR Egger	24	0.0140519	0.0276349	1.01 (0.96-1.07)	0.616174
NLRP3	Weighted median	24	-0.0187781	0.0211064	0.98 (0.94-1.02)	0.373635
NLRP3	Inverse variance weighted (multiplicative random effects)	24	-0.0221102	0.0131151	0.98 (0.95-1.00)	0.0918242
NMNAT1	Wald ratio	1	0.307318	0.105972	1.36 (1.10-1.67)	0.00373163
NMNAT3	Maximum likelihood	12	-0.00505431	0.0184855	0.99 (0.96-1.03)	0.784531
NMNAT3	MR Egger	12	0.0801616	0.0411834	1.08 (1.00-1.17)	0.0802186
NMNAT3	Weighted median	12	0.0026647	0.0250975	1.00 (0.95-1.05)	0.915445
NMNAT3	Inverse variance weighted (multiplicative random effects)	12	-0.00502131	0.0210127	0.99 (0.95-1.04)	0.811133
NOD2	Maximum likelihood	18	0.00860774	0.00826517	1.01 (0.99-1.03)	0.297668
NOD2	MR Egger	18	0.0157526	0.0256581	1.02 (0.97-1.07)	0.547884
NOD2	Weighted median	18	0.00394816	0.0123037	1.00 (0.98-1.03)	0.748292
NOD2	Inverse variance weighted (multiplicative random effects)	18	0.00859296	0.0103507	1.01 (0.99-1.03)	0.406437
NOS3	Maximum likelihood	7	0.0861065	0.028817	1.09 (1.03-1.15)	0.00280768
NOS3	MR Egger	7	0.114797	0.0467506	1.12 (1.02-1.23)	0.0575449
NOS3	Weighted median	7	0.0898964	0.0331565	1.09 (1.03-1.17)	0.00670251
NOS3	Inverse variance weighted (multiplicative random effects)	7	0.0859831	0.0142985	1.09 (1.06-1.12)	1.81657e-09
NOTCH1	Maximum likelihood	6	0.0157341	0.0316262	1.02 (0.95-1.08)	0.618834
NOTCH1	MR Egger	6	0.0825983	0.0497751	1.09 (0.99-1.20)	0.172367
NOTCH1	Weighted median	6	0.0199138	0.037811	1.02 (0.95-1.10)	0.598426
NOTCH1	Inverse variance weighted (multiplicative random effects)	6	0.0155599	0.0351068	1.02 (0.95-1.09)	0.65761
NPC1	Maximum likelihood	5	0.00350205	0.0219461	1.00 (0.96-1.05)	0.873216
NPC1	MR Egger	5	0.0772275	0.0555436	1.08 (0.97-1.20)	0.258604
NPC1	Weighted median	5	0.00943003	0.0250371	1.01 (0.96-1.06)	0.706439
NPC1	Inverse variance weighted (multiplicative random effects)	5	0.00349485	0.0264081	1.00 (0.95-1.06)	0.894715
NQO1	Maximum likelihood	2	0.0112684	0.0290653	1.01 (0.96-1.07)	0.698245
NQO1	Inverse variance weighted (multiplicative random effects)	2	0.0111668	0.0897915	1.01 (0.85-1.21)	0.901027
NQO2	Maximum likelihood	32	-0.00542678	0.00561061	0.99 (0.98-1.01)	0.333426
NQO2	MR Egger	32	0.00378159	0.0110674	1.00 (0.98-1.03)	0.734968
NQO2	Weighted median	32	-0.00535442	0.00775142	0.99 (0.98-1.01)	0.489712
NQO2	Inverse variance weighted (multiplicative random effects)	32	-0.00537536	0.00619385	0.99 (0.98-1.01)	0.385474
NR1H3	Maximum likelihood	8	-0.0265283	0.0197965	0.97 (0.94-1.01)	0.18023
NR1H3	MR Egger	8	-0.0207036	0.0479451	0.98 (0.89-1.08)	0.68096
NR1H3	Weighted median	8	-0.0431727	0.0253948	0.96 (0.91-1.01)	0.0891198
NR1H3	Inverse variance weighted (multiplicative random effects)	8	-0.0264465	0.0215051	0.97 (0.93-1.02)	0.218779
NR1I2	Wald ratio	1	0.212815	0.158644	1.24 (0.91-1.69)	0.17977
NR3C1	Maximum likelihood	2	-0.125131	0.0952614	0.88 (0.73-1.06)	0.188995
NR3C1	Inverse variance weighted (multiplicative random effects)	2	-0.121221	0.166649	0.89 (0.64-1.23)	0.46698
NR3C2	Wald ratio	1	0.101662	0.168797	1.11 (0.80-1.54)	0.546993
NR4A2	Wald ratio	1	-0.157607	0.124653	0.85 (0.67-1.09)	0.206098
NRF1	Wald ratio	1	0.0168863	0.101318	1.02 (0.83-1.24)	0.867632
NT5E	Maximum likelihood	9	-0.0199003	0.0113098	0.98 (0.96-1.00)	0.0784823
NT5E	MR Egger	9	-0.0223598	0.0191983	0.98 (0.94-1.02)	0.282301
NT5E	Weighted median	9	-0.0201433	0.013295	0.98 (0.95-1.01)	0.129747
NT5E	Inverse variance weighted (multiplicative random effects)	9	-0.0198708	0.00861883	0.98 (0.96-1.00)	0.0211378
NTSR1	Maximum likelihood	22	0.0112977	0.0120078	1.01 (0.99-1.04)	0.346776
NTSR1	MR Egger	22	0.0137424	0.0258719	1.01 (0.96-1.07)	0.601149
NTSR1	Weighted median	22	0.00190692	0.0163837	1.00 (0.97-1.03)	0.907343
NTSR1	Inverse variance weighted (multiplicative random effects)	22	0.0112427	0.0126064	1.01 (0.99-1.04)	0.372485
NUDT9	Maximum likelihood	9	0.0401606	0.0287301	1.04 (0.98-1.10)	0.162155
NUDT9	MR Egger	9	0.0508155	0.0892451	1.05 (0.88-1.25)	0.586888
NUDT9	Weighted median	9	0.0385265	0.0370552	1.04 (0.97-1.12)	0.298478
NUDT9	Inverse variance weighted (multiplicative random effects)	9	0.0399555	0.0194569	1.04 (1.00-1.08)	0.0400201
ODC1	Maximum likelihood	4	-0.133514	0.0455863	0.88 (0.80-0.96)	0.00340247
ODC1	MR Egger	4	0.205544	0.329375	1.23 (0.64-2.34)	0.596292
ODC1	Weighted median	4	-0.144144	0.0548339	0.87 (0.78-0.96)	0.00857035
ODC1	Inverse variance weighted (multiplicative random effects)	4	-0.133001	0.0333051	0.88 (0.82-0.93)	6.51297e-05
P2RX4	Maximum likelihood	21	0.0679951	0.0111949	1.07 (1.05-1.09)	1.24934e-09
P2RX4	MR Egger	21	0.0449413	0.0295478	1.05 (0.99-1.11)	0.144737
P2RX4	Weighted median	21	0.0650777	0.016665	1.07 (1.03-1.10)	9.42015e-05
P2RX4	Inverse variance weighted (multiplicative random effects)	21	0.0675647	0.0157611	1.07 (1.04-1.10)	1.81267e-05
P2RY1	Wald ratio	1	0.171702	0.134909	1.19 (0.91-1.55)	0.203115
P2RY11	Maximum likelihood	7	0.0441324	0.0306349	1.05 (0.98-1.11)	0.149699
P2RY11	MR Egger	7	0.0276663	0.0837139	1.03 (0.87-1.21)	0.754431
P2RY11	Weighted median	7	0.00782348	0.0441074	1.01 (0.92-1.10)	0.859215
P2RY11	Inverse variance weighted (multiplicative random effects)	7	0.0432583	0.0442398	1.04 (0.96-1.14)	0.328166
P2RY2	Maximum likelihood	9	-0.0222344	0.0232363	0.98 (0.93-1.02)	0.338627
P2RY2	MR Egger	9	0.0451901	0.0866473	1.05 (0.88-1.24)	0.61808
P2RY2	Weighted median	9	-0.0146921	0.0267768	0.99 (0.94-1.04)	0.583221
P2RY2	Inverse variance weighted (multiplicative random effects)	9	-0.0218137	0.0439644	0.98 (0.90-1.07)	0.619776
P2RY6	Wald ratio	1	-0.0371433	0.154764	0.96 (0.71-1.30)	0.81033
PADI4	Maximum likelihood	17	0.0142228	0.0147272	1.01 (0.99-1.04)	0.334172
PADI4	MR Egger	17	-0.00818672	0.028422	0.99 (0.94-1.05)	0.777256
PADI4	Weighted median	17	-0.00116121	0.0188423	1.00 (0.96-1.04)	0.950859
PADI4	Inverse variance weighted (multiplicative random effects)	17	0.014203	0.015546	1.01 (0.98-1.05)	0.360922
PAK6	Wald ratio	1	-0.0479486	0.14207	0.95 (0.72-1.26)	0.73574
PAPSS1	Maximum likelihood	19	-0.00410027	0.00658243	1.00 (0.98-1.01)	0.533342
PAPSS1	MR Egger	19	0.00403484	0.0140832	1.00 (0.98-1.03)	0.777957
PAPSS1	Weighted median	19	-0.00122061	0.00801683	1.00 (0.98-1.01)	0.878985
PAPSS1	Inverse variance weighted (multiplicative random effects)	19	-0.00410303	0.00727973	1.00 (0.98-1.01)	0.57301
PARP1	Maximum likelihood	9	-0.00880268	0.0154012	0.99 (0.96-1.02)	0.56762
PARP1	MR Egger	9	-0.0474606	0.0317076	0.95 (0.90-1.01)	0.178103
PARP1	Weighted median	9	-0.0224606	0.0185375	0.98 (0.94-1.01)	0.225654
PARP1	Inverse variance weighted (multiplicative random effects)	9	-0.00879195	0.00976281	0.99 (0.97-1.01)	0.367825
PARP2	Maximum likelihood	10	0.0152456	0.0190246	1.02 (0.98-1.05)	0.422922
PARP2	MR Egger	10	0.0136404	0.0476806	1.01 (0.92-1.11)	0.782087
PARP2	Weighted median	10	0.0102637	0.0243423	1.01 (0.96-1.06)	0.673288
PARP2	Inverse variance weighted (multiplicative random effects)	10	0.0153833	0.0272328	1.02 (0.96-1.07)	0.572155
PCMT1	Maximum likelihood	4	0.0280844	0.0403496	1.03 (0.95-1.11)	0.486411
PCMT1	MR Egger	4	0.145751	0.215082	1.16 (0.76-1.76)	0.567876
PCMT1	Weighted median	4	0.0352841	0.0460235	1.04 (0.95-1.13)	0.443288
PCMT1	Inverse variance weighted (multiplicative random effects)	4	0.0279719	0.028706	1.03 (0.97-1.09)	0.329844
PCNA	Maximum likelihood	2	-0.0432908	0.0606936	0.96 (0.85-1.08)	0.47568
PCNA	Inverse variance weighted (multiplicative random effects)	2	-0.0428384	0.0974747	0.96 (0.79-1.16)	0.660312
PDE2A	Maximum likelihood	7	0.250594	0.0450454	1.28 (1.18-1.40)	2.64946e-08
PDE2A	MR Egger	7	0.17703	0.286399	1.19 (0.68-2.09)	0.563559
PDE2A	Weighted median	7	0.156147	0.0576951	1.17 (1.04-1.31)	0.00680131
PDE2A	Inverse variance weighted (multiplicative random effects)	7	0.232816	0.104721	1.26 (1.03-1.55)	0.0262024
PDE4A	Maximum likelihood	6	-0.0375794	0.0309255	0.96 (0.91-1.02)	0.224306
PDE4A	MR Egger	6	0.00139167	0.043281	1.00 (0.92-1.09)	0.975889
PDE4A	Weighted median	6	-0.0584551	0.0423273	0.94 (0.87-1.02)	0.167271
PDE4A	Inverse variance weighted (multiplicative random effects)	6	-0.0372459	0.0312799	0.96 (0.91-1.02)	0.233761
PDE5A	Wald ratio	1	0.0282574	0.0557712	1.03 (0.92-1.15)	0.612389
PDE7A	Maximum likelihood	3	0.0189962	0.0548168	1.02 (0.92-1.13)	0.728936
PDE7A	MR Egger	3	-0.378399	0.764509	0.68 (0.15-3.06)	0.707407
PDE7A	Weighted median	3	0.0651095	0.0603307	1.07 (0.95-1.20)	0.280494
PDE7A	Inverse variance weighted (multiplicative random effects)	3	0.0186069	0.0910526	1.02 (0.85-1.22)	0.838078
PDE8B	Maximum likelihood	6	0.0660345	0.0334272	1.07 (1.00-1.14)	0.048215
PDE8B	MR Egger	6	0.211241	0.113162	1.24 (0.99-1.54)	0.135345
PDE8B	Weighted median	6	0.0970706	0.0476041	1.10 (1.00-1.21)	0.0414379
PDE8B	Inverse variance weighted (multiplicative random effects)	6	0.0646689	0.055882	1.07 (0.96-1.19)	0.247174
PDE9A	Maximum likelihood	26	0.00402282	0.00889476	1.00 (0.99-1.02)	0.651076
PDE9A	MR Egger	26	0.00604476	0.0190751	1.01 (0.97-1.04)	0.754065
PDE9A	Weighted median	26	-0.00799655	0.0131555	0.99 (0.97-1.02)	0.543289
PDE9A	Inverse variance weighted (multiplicative random effects)	26	0.00404209	0.00957765	1.00 (0.99-1.02)	0.673001
PDGFB	Maximum likelihood	15	0.0253932	0.0163988	1.03 (0.99-1.06)	0.121507
PDGFB	MR Egger	15	-0.00988176	0.0355904	0.99 (0.92-1.06)	0.785646
PDGFB	Weighted median	15	0.0142924	0.0232597	1.01 (0.97-1.06)	0.538904
PDGFB	Inverse variance weighted (multiplicative random effects)	15	0.0252098	0.0161869	1.03 (0.99-1.06)	0.11937
PDHB	Maximum likelihood	6	0.0407147	0.018998	1.04 (1.00-1.08)	0.0321052
PDHB	MR Egger	6	0.0975727	0.22041	1.10 (0.72-1.70)	0.680877
PDHB	Weighted median	6	0.0216795	0.0259177	1.02 (0.97-1.08)	0.402888
PDHB	Inverse variance weighted (multiplicative random effects)	6	0.0404663	0.0354379	1.04 (0.97-1.12)	0.253499
PDK2	Maximum likelihood	5	0.158578	0.0305881	1.17 (1.10-1.24)	2.16801e-07
PDK2	MR Egger	5	0.0513996	0.105061	1.05 (0.86-1.29)	0.658213
PDK2	Weighted median	5	0.117698	0.0374423	1.12 (1.05-1.21)	0.00166969
PDK2	Inverse variance weighted (multiplicative random effects)	5	0.157092	0.0405363	1.17 (1.08-1.27)	0.00010647
PGF	Maximum likelihood	2	-0.022673	0.0501225	0.98 (0.89-1.08)	0.651016
PGF	Inverse variance weighted (multiplicative random effects)	2	-0.0226728	0.002106	0.98 (0.97-0.98)	4.99169e-27
PIK3CA	Wald ratio	1	0.127647	0.158282	1.14 (0.83-1.55)	0.419982
PIK3CD	Wald ratio	1	0.0292756	0.13174	1.03 (0.80-1.33)	0.824141
PIK3CG	Maximum likelihood	5	0.0644669	0.0424917	1.07 (0.98-1.16)	0.129225
PIK3CG	MR Egger	5	0.0638519	0.209625	1.07 (0.71-1.61)	0.780579
PIK3CG	Weighted median	5	0.0490292	0.054799	1.05 (0.94-1.17)	0.370942
PIK3CG	Inverse variance weighted (multiplicative random effects)	5	0.0637646	0.0491511	1.07 (0.97-1.17)	0.194522
PIK3R1	Maximum likelihood	5	-0.0192893	0.0412335	0.98 (0.90-1.06)	0.639924
PIK3R1	MR Egger	5	-0.136419	0.119999	0.87 (0.69-1.10)	0.338195
PIK3R1	Weighted median	5	-0.014774	0.0474799	0.99 (0.90-1.08)	0.755677
PIK3R1	Inverse variance weighted (multiplicative random effects)	5	-0.0191494	0.0361356	0.98 (0.91-1.05)	0.59616
PIM1	Maximum likelihood	8	-0.0980928	0.0304529	0.91 (0.85-0.96)	0.00127688
PIM1	MR Egger	8	-0.0919727	0.0597065	0.91 (0.81-1.03)	0.17439
PIM1	Weighted median	8	-0.12048	0.0393662	0.89 (0.82-0.96)	0.00220967
PIM1	Inverse variance weighted (multiplicative random effects)	8	-0.0968795	0.0326397	0.91 (0.85-0.97)	0.002996
PIN1	Maximum likelihood	2	-0.0761197	0.0861459	0.93 (0.78-1.10)	0.376905
PIN1	Inverse variance weighted (multiplicative random effects)	2	-0.0756785	0.071713	0.93 (0.81-1.07)	0.29129
PLAT	Wald ratio	1	-0.110738	0.103817	0.90 (0.73-1.10)	0.286122
PLAU	Maximum likelihood	5	0.0220431	0.0377325	1.02 (0.95-1.10)	0.559089
PLAU	MR Egger	5	0.0662214	0.104477	1.07 (0.87-1.31)	0.571213
PLAU	Weighted median	5	0.0505638	0.0467741	1.05 (0.96-1.15)	0.279687
PLAU	Inverse variance weighted (multiplicative random effects)	5	0.0218871	0.048569	1.02 (0.93-1.12)	0.652249
PLAUR	Maximum likelihood	4	0.0553937	0.0526926	1.06 (0.95-1.17)	0.293139
PLAUR	MR Egger	4	0.082671	0.215902	1.09 (0.71-1.66)	0.738652
PLAUR	Weighted median	4	0.06811	0.0642064	1.07 (0.94-1.21)	0.288782
PLAUR	Inverse variance weighted (multiplicative random effects)	4	0.0546576	0.0643743	1.06 (0.93-1.20)	0.395849
PLEKHA4	Maximum likelihood	3	-0.063849	0.0518033	0.94 (0.85-1.04)	0.217752
PLEKHA4	MR Egger	3	-0.284349	0.154372	0.75 (0.56-1.02)	0.316638
PLEKHA4	Weighted median	3	-0.0591895	0.0566703	0.94 (0.84-1.05)	0.296276
PLEKHA4	Inverse variance weighted (multiplicative random effects)	3	-0.0634234	0.0553803	0.94 (0.84-1.05)	0.252112
PLK1	Maximum likelihood	4	0.0204381	0.0385332	1.02 (0.95-1.10)	0.595833
PLK1	MR Egger	4	0.0492747	0.149286	1.05 (0.78-1.41)	0.772715
PLK1	Weighted median	4	-0.00880473	0.0424169	0.99 (0.91-1.08)	0.83556
PLK1	Inverse variance weighted (multiplicative random effects)	4	0.020241	0.0544175	1.02 (0.92-1.14)	0.709924
PML	Maximum likelihood	11	-0.0675775	0.0245009	0.93 (0.89-0.98)	0.00581267
PML	MR Egger	11	0.0504507	0.068241	1.05 (0.92-1.20)	0.478561
PML	Weighted median	11	-0.0611512	0.0342127	0.94 (0.88-1.01)	0.0738759
PML	Inverse variance weighted (multiplicative random effects)	11	-0.0667022	0.0308967	0.94 (0.88-0.99)	0.0308596
PNP	Maximum likelihood	20	0.0138345	0.0163739	1.01 (0.98-1.05)	0.398161
PNP	MR Egger	20	0.0360524	0.0283981	1.04 (0.98-1.10)	0.22042
PNP	Weighted median	20	0.0276629	0.0227758	1.03 (0.98-1.07)	0.224529
PNP	Inverse variance weighted (multiplicative random effects)	20	0.0137703	0.0168809	1.01 (0.98-1.05)	0.414651
PNPO	Maximum likelihood	9	0.0789276	0.0235279	1.08 (1.03-1.13)	0.000794673
PNPO	MR Egger	9	0.0856694	0.0855074	1.09 (0.92-1.29)	0.349762
PNPO	Weighted median	9	0.0723566	0.0277817	1.08 (1.02-1.14)	0.00920168
PNPO	Inverse variance weighted (multiplicative random effects)	9	0.0778724	0.0405875	1.08 (1.00-1.17)	0.055031
POLB	Maximum likelihood	2	0.019248	0.0410985	1.02 (0.94-1.10)	0.639542
POLB	Inverse variance weighted (multiplicative random effects)	2	0.0191437	0.0695508	1.02 (0.89-1.17)	0.783126
POLD1	Wald ratio	1	-0.164903	0.112895	0.85 (0.68-1.06)	0.144105
POLG	Maximum likelihood	3	-0.119813	0.0533343	0.89 (0.80-0.98)	0.0246753
POLG	MR Egger	3	0.204212	2.44686	1.23 (0.01-148.42)	0.946991
POLG	Weighted median	3	-0.132335	0.0563487	0.88 (0.78-0.98)	0.0188495
POLG	Inverse variance weighted (multiplicative random effects)	3	-0.118555	0.0687525	0.89 (0.78-1.02)	0.0846414
POR	Maximum likelihood	12	0.00985611	0.0192945	1.01 (0.97-1.05)	0.609473
POR	MR Egger	12	-0.0137083	0.0497138	0.99 (0.89-1.09)	0.788358
POR	Weighted median	12	0.0210041	0.0271459	1.02 (0.97-1.08)	0.439079
POR	Inverse variance weighted (multiplicative random effects)	12	0.00977042	0.0203081	1.01 (0.97-1.05)	0.630439
PPARA	Maximum likelihood	3	-0.0892961	0.0732587	0.91 (0.79-1.06)	0.222876
PPARA	MR Egger	3	-0.088517	0.472604	0.92 (0.36-2.31)	0.882129
PPARA	Weighted median	3	-0.0476045	0.0971539	0.95 (0.79-1.15)	0.624141
PPARA	Inverse variance weighted (multiplicative random effects)	3	-0.0846476	0.133996	0.92 (0.71-1.19)	0.52757
PPARG	Maximum likelihood	7	0.202403	0.0355117	1.22 (1.14-1.31)	1.20071e-08
PPARG	MR Egger	7	0.0866295	0.38709	1.09 (0.51-2.33)	0.831772
PPARG	Weighted median	7	0.153295	0.0567146	1.17 (1.04-1.30)	0.00687334
PPARG	Inverse variance weighted (multiplicative random effects)	7	0.167693	0.14496	1.18 (0.89-1.57)	0.247346
PPIA	Maximum likelihood	10	0.0264214	0.0257202	1.03 (0.98-1.08)	0.304298
PPIA	MR Egger	10	-0.0134422	0.0781753	0.99 (0.85-1.15)	0.867747
PPIA	Weighted median	10	0.0425316	0.0324411	1.04 (0.98-1.11)	0.189844
PPIA	Inverse variance weighted (multiplicative random effects)	10	0.0259464	0.0373939	1.03 (0.95-1.10)	0.487765
PRCP	Maximum likelihood	7	0.00545176	0.0261022	1.01 (0.96-1.06)	0.834556
PRCP	MR Egger	7	-0.0429496	0.0764511	0.96 (0.82-1.11)	0.598506
PRCP	Weighted median	7	0.0144333	0.0332927	1.01 (0.95-1.08)	0.664632
PRCP	Inverse variance weighted (multiplicative random effects)	7	0.00541432	0.0292437	1.01 (0.95-1.06)	0.853115
PREP	Maximum likelihood	3	0.0720255	0.0530639	1.07 (0.97-1.19)	0.174674
PREP	MR Egger	3	0.0320567	0.150767	1.03 (0.77-1.39)	0.866625
PREP	Weighted median	3	0.0869051	0.059978	1.09 (0.97-1.23)	0.147351
PREP	Inverse variance weighted (multiplicative random effects)	3	0.0716924	0.043707	1.07 (0.99-1.17)	0.100944
PRKCA	Maximum likelihood	4	0.0213997	0.0479895	1.02 (0.93-1.12)	0.655652
PRKCA	MR Egger	4	-0.0999513	0.0967823	0.90 (0.75-1.09)	0.410252
PRKCA	Weighted median	4	-0.00150099	0.0593954	1.00 (0.89-1.12)	0.979839
PRKCA	Inverse variance weighted (multiplicative random effects)	4	0.0211168	0.0624431	1.02 (0.90-1.15)	0.73523
PRKCB	Maximum likelihood	19	-0.00807236	0.0156558	0.99 (0.96-1.02)	0.606124
PRKCB	MR Egger	19	-0.00466715	0.0277529	1.00 (0.94-1.05)	0.868436
PRKCB	Weighted median	19	-0.0150207	0.0227854	0.99 (0.94-1.03)	0.509751
PRKCB	Inverse variance weighted (multiplicative random effects)	19	-0.00801792	0.0156876	0.99 (0.96-1.02)	0.609281
PRMT3	Maximum likelihood	3	-0.0883547	0.0623771	0.92 (0.81-1.03)	0.156641
PRMT3	MR Egger	3	-0.10951	0.175735	0.90 (0.64-1.26)	0.64523
PRMT3	Weighted median	3	-0.0909773	0.0674418	0.91 (0.80-1.04)	0.177345
PRMT3	Inverse variance weighted (multiplicative random effects)	3	-0.0883322	0.0107489	0.92 (0.90-0.93)	2.07332e-16
PRMT5	Maximum likelihood	15	0.00502841	0.0137543	1.01 (0.98-1.03)	0.714672
PRMT5	MR Egger	15	-0.0211016	0.0280588	0.98 (0.93-1.03)	0.465421
PRMT5	Weighted median	15	0.0107308	0.0181179	1.01 (0.98-1.05)	0.553667
PRMT5	Inverse variance weighted (multiplicative random effects)	15	0.00499319	0.0138348	1.01 (0.98-1.03)	0.718163
PROS1	Maximum likelihood	4	0.0616716	0.0321527	1.06 (1.00-1.13)	0.0551003
PROS1	MR Egger	4	-0.085803	0.0790427	0.92 (0.79-1.07)	0.39111
PROS1	Weighted median	4	0.0514014	0.0358424	1.05 (0.98-1.13)	0.151546
PROS1	Inverse variance weighted (multiplicative random effects)	4	0.0609297	0.043173	1.06 (0.98-1.16)	0.158158
PRSS1	Maximum likelihood	3	0.044824	0.046122	1.05 (0.96-1.14)	0.331122
PRSS1	MR Egger	3	0.199272	0.171783	1.22 (0.87-1.71)	0.452924
PRSS1	Weighted median	3	0.0927042	0.0565823	1.10 (0.98-1.23)	0.101339
PRSS1	Inverse variance weighted (multiplicative random effects)	3	0.0434477	0.0714031	1.04 (0.91-1.20)	0.542867
PSMB1	Maximum likelihood	13	-0.00791703	0.016725	0.99 (0.96-1.03)	0.635952
PSMB1	MR Egger	13	0.0141468	0.0721514	1.01 (0.88-1.17)	0.848129
PSMB1	Weighted median	13	-0.0129337	0.0217836	0.99 (0.95-1.03)	0.55269
PSMB1	Inverse variance weighted (multiplicative random effects)	13	-0.00791201	0.0128289	0.99 (0.97-1.02)	0.537412
PTGS2	Maximum likelihood	2	-0.0354031	0.0563027	0.97 (0.86-1.08)	0.52948
PTGS2	Inverse variance weighted (multiplicative random effects)	2	-0.0353903	0.0186327	0.97 (0.93-1.00)	0.057516
PTK2	Wald ratio	1	-0.0487252	0.109632	0.95 (0.77-1.18)	0.656721
PTK2B	Maximum likelihood	20	0.00502242	0.011818	1.01 (0.98-1.03)	0.67085
PTK2B	MR Egger	20	-0.0214372	0.0239964	0.98 (0.93-1.03)	0.383459
PTK2B	Weighted median	20	-0.00527398	0.0158253	0.99 (0.96-1.03)	0.738936
PTK2B	Inverse variance weighted (multiplicative random effects)	20	0.00500096	0.00809992	1.01 (0.99-1.02)	0.536965
PTK6	Wald ratio	1	-0.00152824	0.0756481	1.00 (0.86-1.16)	0.983882
PTPN1	Maximum likelihood	5	-0.0383558	0.0411956	0.96 (0.89-1.04)	0.35182
PTPN1	MR Egger	5	0.104607	0.175344	1.11 (0.79-1.57)	0.592807
PTPN1	Weighted median	5	-0.0559019	0.0505421	0.95 (0.86-1.04)	0.268707
PTPN1	Inverse variance weighted (multiplicative random effects)	5	-0.0381597	0.0313117	0.96 (0.91-1.02)	0.222957
PTPN11	Wald ratio	1	-0.111833	0.0559167	0.89 (0.80-1.00)	0.0455003
PTPN2	Maximum likelihood	4	0.101214	0.0473529	1.11 (1.01-1.21)	0.0325618
PTPN2	MR Egger	4	0.234896	0.173836	1.26 (0.90-1.78)	0.309171
PTPN2	Weighted median	4	0.0872512	0.0578862	1.09 (0.97-1.22)	0.131737
PTPN2	Inverse variance weighted (multiplicative random effects)	4	0.100565	0.0427917	1.11 (1.02-1.20)	0.0187681
PTPN22	Maximum likelihood	8	-0.0206705	0.029675	0.98 (0.92-1.04)	0.486076
PTPN22	MR Egger	8	-0.171347	0.095207	0.84 (0.70-1.02)	0.121998
PTPN22	Weighted median	8	-0.00759024	0.0354765	0.99 (0.93-1.06)	0.830585
PTPN22	Inverse variance weighted (multiplicative random effects)	8	-0.0202921	0.043544	0.98 (0.90-1.07)	0.641206
PTPN7	Maximum likelihood	15	0.0311646	0.0177629	1.03 (1.00-1.07)	0.0793482
PTPN7	MR Egger	15	0.0275885	0.0324648	1.03 (0.96-1.10)	0.410815
PTPN7	Weighted median	15	0.0542628	0.0241651	1.06 (1.01-1.11)	0.0247359
PTPN7	Inverse variance weighted (multiplicative random effects)	15	0.0310274	0.0144499	1.03 (1.00-1.06)	0.0317745
PTPRS	Maximum likelihood	2	0.104114	0.0721963	1.11 (0.96-1.28)	0.149274
PTPRS	Inverse variance weighted (multiplicative random effects)	2	0.103787	0.0505221	1.11 (1.00-1.22)	0.0399486
PYGL	Maximum likelihood	7	-0.031857	0.0198361	0.97 (0.93-1.01)	0.108272
PYGL	MR Egger	7	-0.0115228	0.0569924	0.99 (0.88-1.11)	0.847744
PYGL	Weighted median	7	-0.0407001	0.0235529	0.96 (0.92-1.01)	0.0839824
PYGL	Inverse variance weighted (multiplicative random effects)	7	-0.0317283	0.0241506	0.97 (0.92-1.02)	0.188924
QPCT	Maximum likelihood	7	-0.0501224	0.0310346	0.95 (0.89-1.01)	0.106299
QPCT	MR Egger	7	-0.137448	0.0923691	0.87 (0.73-1.04)	0.196906
QPCT	Weighted median	7	-0.0357348	0.0381224	0.96 (0.90-1.04)	0.348568
QPCT	Inverse variance weighted (multiplicative random effects)	7	-0.0498475	0.0254199	0.95 (0.91-1.00)	0.0498836
QPCTL	Wald ratio	1	-0.0337419	0.0803851	0.97 (0.83-1.13)	0.674666
RAB11A	Wald ratio	1	-0.0400817	0.090751	0.96 (0.80-1.15)	0.65873
RAB5A	Maximum likelihood	10	-0.00771569	0.0204073	0.99 (0.95-1.03)	0.705368
RAB5A	MR Egger	10	0.0747147	0.0626345	1.08 (0.95-1.22)	0.267097
RAB5A	Weighted median	10	0.0057968	0.028839	1.01 (0.95-1.06)	0.840694
RAB5A	Inverse variance weighted (multiplicative random effects)	10	-0.00760562	0.0260846	0.99 (0.94-1.04)	0.770612
RAC2	Maximum likelihood	10	0.0162264	0.0190343	1.02 (0.98-1.05)	0.393948
RAC2	MR Egger	10	-0.00150746	0.0382182	1.00 (0.93-1.08)	0.969503
RAC2	Weighted median	10	0.0104632	0.0237717	1.01 (0.96-1.06)	0.659826
RAC2	Inverse variance weighted (multiplicative random effects)	10	0.0159867	0.0165412	1.02 (0.98-1.05)	0.333804
RAF1	Maximum likelihood	3	-0.0571628	0.0437529	0.94 (0.87-1.03)	0.191385
RAF1	MR Egger	3	-0.100868	0.183964	0.90 (0.63-1.30)	0.680711
RAF1	Weighted median	3	-0.073845	0.04596	0.93 (0.85-1.02)	0.108115
RAF1	Inverse variance weighted (multiplicative random effects)	3	-0.0568833	0.0486569	0.94 (0.86-1.04)	0.242376
RELA	Wald ratio	1	-0.758343	0.149182	0.47 (0.35-0.63)	3.70868e-07
RHEB	Wald ratio	1	0.0235511	0.0706533	1.02 (0.89-1.18)	0.738883
RNASE3	Maximum likelihood	22	0.00936314	0.0097131	1.01 (0.99-1.03)	0.335061
RNASE3	MR Egger	22	0.00903879	0.01793	1.01 (0.97-1.05)	0.619688
RNASE3	Weighted median	22	0.011987	0.0123856	1.01 (0.99-1.04)	0.333137
RNASE3	Inverse variance weighted (multiplicative random effects)	22	0.00930757	0.00854474	1.01 (0.99-1.03)	0.276032
RPS6KA1	Maximum likelihood	6	-0.072929	0.0267744	0.93 (0.88-0.98)	0.00645291
RPS6KA1	MR Egger	6	-0.0387685	0.0879363	0.96 (0.81-1.14)	0.682087
RPS6KA1	Weighted median	6	-0.0843931	0.0330761	0.92 (0.86-0.98)	0.0107265
RPS6KA1	Inverse variance weighted (multiplicative random effects)	6	-0.0724705	0.0309678	0.93 (0.88-0.99)	0.0192741
RUVBL2	Maximum likelihood	6	-0.00473931	0.0269163	1.00 (0.94-1.05)	0.860235
RUVBL2	MR Egger	6	-0.0240804	0.0559321	0.98 (0.87-1.09)	0.688994
RUVBL2	Weighted median	6	0.0181563	0.0323881	1.02 (0.96-1.09)	0.575079
RUVBL2	Inverse variance weighted (multiplicative random effects)	6	-0.00467978	0.0278802	1.00 (0.94-1.05)	0.866699
RXRA	Maximum likelihood	2	-0.0269279	0.0818109	0.97 (0.83-1.14)	0.742044
RXRA	Inverse variance weighted (multiplicative random effects)	2	-0.0269268	0.00409596	0.97 (0.97-0.98)	4.89877e-11
S1PR2	Maximum likelihood	3	0.0248519	0.0308017	1.03 (0.97-1.09)	0.419761
S1PR2	MR Egger	3	-0.171581	0.0681339	0.84 (0.74-0.96)	0.240642
S1PR2	Weighted median	3	0.00617051	0.0319197	1.01 (0.95-1.07)	0.846713
S1PR2	Inverse variance weighted (multiplicative random effects)	3	0.0241112	0.0699648	1.02 (0.89-1.17)	0.730381
SCD	Maximum likelihood	3	-0.0839434	0.0568699	0.92 (0.82-1.03)	0.139928
SCD	MR Egger	3	0.117507	0.160757	1.12 (0.82-1.54)	0.598162
SCD	Weighted median	3	-0.0521774	0.0612442	0.95 (0.84-1.07)	0.394238
SCD	Inverse variance weighted (multiplicative random effects)	3	-0.0826677	0.0768491	0.92 (0.79-1.07)	0.282055
SCN3A	Wald ratio	1	-0.425427	0.159535	0.65 (0.48-0.89)	0.00766076
SCNN1A	Maximum likelihood	5	-0.060912	0.0561232	0.94 (0.84-1.05)	0.277777
SCNN1A	MR Egger	5	-0.209889	0.217886	0.81 (0.53-1.24)	0.40646
SCNN1A	Weighted median	5	-0.0929133	0.0648481	0.91 (0.80-1.03)	0.15192
SCNN1A	Inverse variance weighted (multiplicative random effects)	5	-0.0605183	0.0361939	0.94 (0.88-1.01)	0.0945129
SELP	Maximum likelihood	3	0.019909	0.0545214	1.02 (0.92-1.14)	0.714992
SELP	MR Egger	3	-0.173481	0.183855	0.84 (0.59-1.21)	0.518475
SELP	Weighted median	3	0.0152534	0.0563331	1.02 (0.91-1.13)	0.786566
SELP	Inverse variance weighted (multiplicative random effects)	3	0.0198042	0.0466711	1.02 (0.93-1.12)	0.671322
SERPINA1	Maximum likelihood	31	0.0112422	0.00899629	1.01 (0.99-1.03)	0.211429
SERPINA1	MR Egger	31	0.0195372	0.0164759	1.02 (0.99-1.05)	0.245326
SERPINA1	Weighted median	31	0.00953377	0.0135148	1.01 (0.98-1.04)	0.480543
SERPINA1	Inverse variance weighted (multiplicative random effects)	31	0.0112271	0.00838762	1.01 (0.99-1.03)	0.180722
SERPINE1	Maximum likelihood	4	-0.0598537	0.0643635	0.94 (0.83-1.07)	0.352406
SERPINE1	MR Egger	4	0.449562	0.609358	1.57 (0.47-5.18)	0.537477
SERPINE1	Weighted median	4	-0.0264201	0.0735102	0.97 (0.84-1.12)	0.719291
SERPINE1	Inverse variance weighted (multiplicative random effects)	4	-0.0596232	0.0351143	0.94 (0.88-1.01)	0.0895127
SF3B3	Maximum likelihood	7	-0.0313635	0.0298648	0.97 (0.91-1.03)	0.293634
SF3B3	MR Egger	7	0.0665795	0.123514	1.07 (0.84-1.36)	0.612984
SF3B3	Weighted median	7	-0.0057742	0.035428	0.99 (0.93-1.07)	0.870531
SF3B3	Inverse variance weighted (multiplicative random effects)	7	-0.0311217	0.0310935	0.97 (0.91-1.03)	0.316872
SHMT1	Maximum likelihood	10	-0.00930088	0.0133283	0.99 (0.97-1.02)	0.485284
SHMT1	MR Egger	10	-0.159019	0.118633	0.85 (0.68-1.08)	0.216924
SHMT1	Weighted median	10	0.000562258	0.0165528	1.00 (0.97-1.03)	0.972903
SHMT1	Inverse variance weighted (multiplicative random effects)	10	-0.0092588	0.0185132	0.99 (0.96-1.03)	0.616991
SIGMAR1	Maximum likelihood	9	0.0226729	0.0168233	1.02 (0.99-1.06)	0.177751
SIGMAR1	MR Egger	9	0.00530799	0.0300149	1.01 (0.95-1.07)	0.864638
SIGMAR1	Weighted median	9	0.00586916	0.0225131	1.01 (0.96-1.05)	0.794324
SIGMAR1	Inverse variance weighted (multiplicative random effects)	9	0.0227421	0.0183007	1.02 (0.99-1.06)	0.213981
SIRT1	Maximum likelihood	7	0.017806	0.0102028	1.02 (1.00-1.04)	0.080948
SIRT1	MR Egger	7	0.055366	0.0409734	1.06 (0.98-1.15)	0.234531
SIRT1	Weighted median	7	0.0150897	0.0115186	1.02 (0.99-1.04)	0.190186
SIRT1	Inverse variance weighted (multiplicative random effects)	7	0.0177664	0.00961856	1.02 (1.00-1.04)	0.064733
SIRT2	Wald ratio	1	0.0906958	0.101211	1.09 (0.90-1.34)	0.370197
SLC1A3	Maximum likelihood	4	-0.00540527	0.0361652	0.99 (0.93-1.07)	0.88119
SLC1A3	MR Egger	4	0.0990595	0.105052	1.10 (0.90-1.36)	0.445239
SLC1A3	Weighted median	4	0.0140062	0.0381928	1.01 (0.94-1.09)	0.713825
SLC1A3	Inverse variance weighted (multiplicative random effects)	4	-0.00538016	0.0310156	0.99 (0.94-1.06)	0.862285
SLC2A1	Maximum likelihood	3	0.171857	0.0658921	1.19 (1.04-1.35)	0.00910331
SLC2A1	MR Egger	3	-0.202441	0.272919	0.82 (0.48-1.39)	0.593705
SLC2A1	Weighted median	3	0.194082	0.0768592	1.21 (1.04-1.41)	0.0115643
SLC2A1	Inverse variance weighted (multiplicative random effects)	3	0.169379	0.0711393	1.18 (1.03-1.36)	0.0172682
SLC3A1	Wald ratio	1	0.242157	0.147024	1.27 (0.96-1.70)	0.099546
SLC3A2	Wald ratio	1	0.0101036	0.148186	1.01 (0.76-1.35)	0.945641
SLC5A2	Wald ratio	1	-0.300597	0.14853	0.74 (0.55-0.99)	0.0429898
SLC9A1	Maximum likelihood	3	-0.0178979	0.0550197	0.98 (0.88-1.09)	0.744954
SLC9A1	MR Egger	3	0.345476	0.349642	1.41 (0.71-2.80)	0.503816
SLC9A1	Weighted median	3	-0.00284494	0.0627521	1.00 (0.88-1.13)	0.963839
SLC9A1	Inverse variance weighted (multiplicative random effects)	3	-0.017798	0.049033	0.98 (0.89-1.08)	0.716621
SMAD3	Maximum likelihood	7	-0.0202539	0.0302421	0.98 (0.92-1.04)	0.503032
SMAD3	MR Egger	7	-0.0830049	0.171093	0.92 (0.66-1.29)	0.648082
SMAD3	Weighted median	7	-0.0305984	0.0385167	0.97 (0.90-1.05)	0.426951
SMAD3	Inverse variance weighted (multiplicative random effects)	7	-0.0196526	0.0602018	0.98 (0.87-1.10)	0.744088
SNRPA	Maximum likelihood	4	0.02756	0.0396521	1.03 (0.95-1.11)	0.487028
SNRPA	MR Egger	4	0.0823259	0.0964147	1.09 (0.90-1.31)	0.483127
SNRPA	Weighted median	4	0.0588526	0.0455687	1.06 (0.97-1.16)	0.196526
SNRPA	Inverse variance weighted (multiplicative random effects)	4	0.0273028	0.0519022	1.03 (0.93-1.14)	0.598858
SOAT2	Maximum likelihood	4	0.0255648	0.0403915	1.03 (0.95-1.11)	0.526783
SOAT2	MR Egger	4	0.0409039	0.0879812	1.04 (0.88-1.24)	0.687697
SOAT2	Weighted median	4	0.0359063	0.0428893	1.04 (0.95-1.13)	0.402488
SOAT2	Inverse variance weighted (multiplicative random effects)	4	0.0254113	0.0351947	1.03 (0.96-1.10)	0.470282
SOD1	Maximum likelihood	2	0.0529896	0.0651124	1.05 (0.93-1.20)	0.415749
SOD1	Inverse variance weighted (multiplicative random effects)	2	0.052548	0.0575415	1.05 (0.94-1.18)	0.361127
SOD2	Maximum likelihood	6	0.0233269	0.0186685	1.02 (0.99-1.06)	0.211471
SOD2	MR Egger	6	0.01549	0.0406929	1.02 (0.94-1.10)	0.72281
SOD2	Weighted median	6	0.0243247	0.0227245	1.02 (0.98-1.07)	0.284432
SOD2	Inverse variance weighted (multiplicative random effects)	6	0.0232973	0.0155841	1.02 (0.99-1.06)	0.134929
SORD	Maximum likelihood	3	0.0900663	0.0376627	1.09 (1.02-1.18)	0.0167846
SORD	MR Egger	3	0.14452	0.0669617	1.16 (1.01-1.32)	0.276224
SORD	Weighted median	3	0.0994934	0.0403631	1.10 (1.02-1.20)	0.0137028
SORD	Inverse variance weighted (multiplicative random effects)	3	0.0899083	0.0259948	1.09 (1.04-1.15)	0.000542776
SPHK2	Maximum likelihood	4	0.0404633	0.035967	1.04 (0.97-1.12)	0.260584
SPHK2	MR Egger	4	-0.00674116	0.106116	0.99 (0.81-1.22)	0.955125
SPHK2	Weighted median	4	0.0265693	0.0422646	1.03 (0.95-1.12)	0.529583
SPHK2	Inverse variance weighted (multiplicative random effects)	4	0.0402199	0.039599	1.04 (0.96-1.13)	0.309782
SQLE	Maximum likelihood	3	0.00707668	0.0478987	1.01 (0.92-1.11)	0.882546
SQLE	MR Egger	3	-0.0295028	0.204877	0.97 (0.65-1.45)	0.908951
SQLE	Weighted median	3	0.0155843	0.0533068	1.02 (0.91-1.13)	0.770019
SQLE	Inverse variance weighted (multiplicative random effects)	3	0.00697129	0.077638	1.01 (0.86-1.17)	0.928452
SRC	Maximum likelihood	3	0.106586	0.0669058	1.11 (0.98-1.27)	0.111142
SRC	MR Egger	3	-0.261463	0.181455	0.77 (0.54-1.10)	0.386229
SRC	Weighted median	3	0.114917	0.0913719	1.12 (0.94-1.34)	0.208505
SRC	Inverse variance weighted (multiplicative random effects)	3	0.104236	0.100666	1.11 (0.91-1.35)	0.300454
SREBF1	Maximum likelihood	4	-0.119683	0.0218025	0.89 (0.85-0.93)	4.03273e-08
SREBF1	MR Egger	4	-0.153845	0.0871063	0.86 (0.72-1.02)	0.219406
SREBF1	Weighted median	4	-0.114938	0.0235541	0.89 (0.85-0.93)	1.06234e-06
SREBF1	Inverse variance weighted (multiplicative random effects)	4	-0.119547	0.0171037	0.89 (0.86-0.92)	2.75806e-12
ST14	Maximum likelihood	13	0.0221717	0.0163838	1.02 (0.99-1.06)	0.175969
ST14	MR Egger	13	-0.00136423	0.0261765	1.00 (0.95-1.05)	0.95937
ST14	Weighted median	13	0.00727618	0.0192812	1.01 (0.97-1.05)	0.705897
ST14	Inverse variance weighted (multiplicative random effects)	13	0.0222256	0.0122031	1.02 (1.00-1.05)	0.0685593
ST6GAL1	Maximum likelihood	23	0.143347	0.017238	1.15 (1.12-1.19)	9.11788e-17
ST6GAL1	MR Egger	23	0.0962956	0.0751345	1.10 (0.95-1.28)	0.213939
ST6GAL1	Weighted median	23	0.135576	0.028631	1.15 (1.08-1.21)	2.1874e-06
ST6GAL1	Inverse variance weighted (multiplicative random effects)	23	0.141607	0.0288006	1.15 (1.09-1.22)	8.79695e-07
STAT1	Maximum likelihood	3	-0.127838	0.0797244	0.88 (0.75-1.03)	0.108825
STAT1	MR Egger	3	-0.609977	0.426782	0.54 (0.24-1.25)	0.388659
STAT1	Weighted median	3	-0.141199	0.0940684	0.87 (0.72-1.04)	0.13335
STAT1	Inverse variance weighted (multiplicative random effects)	3	-0.126577	0.0652058	0.88 (0.78-1.00)	0.052235
STAT3	Maximum likelihood	4	-0.148239	0.0421572	0.86 (0.79-0.94)	0.000437534
STAT3	MR Egger	4	0.224785	0.256462	1.25 (0.76-2.07)	0.473202
STAT3	Weighted median	4	-0.117534	0.047982	0.89 (0.81-0.98)	0.0143036
STAT3	Inverse variance weighted (multiplicative random effects)	4	-0.139598	0.104971	0.87 (0.71-1.07)	0.183559
STK17B	Maximum likelihood	10	0.0722931	0.023439	1.07 (1.03-1.13)	0.00204024
STK17B	MR Egger	10	0.247846	0.200575	1.28 (0.86-1.90)	0.25163
STK17B	Weighted median	10	0.078678	0.0376298	1.08 (1.00-1.16)	0.0365422
STK17B	Inverse variance weighted (multiplicative random effects)	10	0.0713418	0.0279948	1.07 (1.02-1.13)	0.0108222
SYK	Maximum likelihood	28	0.00822808	0.0107802	1.01 (0.99-1.03)	0.445308
SYK	MR Egger	28	0.0562518	0.0263926	1.06 (1.00-1.11)	0.0426789
SYK	Weighted median	28	-0.000796106	0.0168946	1.00 (0.97-1.03)	0.962416
SYK	Inverse variance weighted (multiplicative random effects)	28	0.00811034	0.0135029	1.01 (0.98-1.04)	0.548081
TACR2	Wald ratio	1	-0.318095	0.160722	0.73 (0.53-1.00)	0.0477972
TCF3	Maximum likelihood	2	-0.170277	0.0685051	0.84 (0.74-0.96)	0.0129329
TCF3	Inverse variance weighted (multiplicative random effects)	2	-0.16289	0.15415	0.85 (0.63-1.15)	0.290649
TDP1	Maximum likelihood	3	-0.0060625	0.0554754	0.99 (0.89-1.11)	0.912978
TDP1	MR Egger	3	0.142433	0.104691	1.15 (0.94-1.42)	0.403518
TDP1	Weighted median	3	-0.0170576	0.0614927	0.98 (0.87-1.11)	0.781479
TDP1	Inverse variance weighted (multiplicative random effects)	3	-0.00602589	0.0680866	0.99 (0.87-1.14)	0.929477
TDP2	Maximum likelihood	6	-0.0537759	0.0420956	0.95 (0.87-1.03)	0.201436
TDP2	MR Egger	6	-0.153254	0.132881	0.86 (0.66-1.11)	0.313006
TDP2	Weighted median	6	-0.0572184	0.0530058	0.94 (0.85-1.05)	0.280376
TDP2	Inverse variance weighted (multiplicative random effects)	6	-0.0532818	0.0402682	0.95 (0.88-1.03)	0.185778
TEK	Maximum likelihood	27	0.00730166	0.00975551	1.01 (0.99-1.03)	0.45418
TEK	MR Egger	27	-0.0109804	0.0180253	0.99 (0.95-1.02)	0.547912
TEK	Weighted median	27	0.00184782	0.0138712	1.00 (0.97-1.03)	0.894026
TEK	Inverse variance weighted (multiplicative random effects)	27	0.00725447	0.00906926	1.01 (0.99-1.03)	0.423771
TFAM	Maximum likelihood	22	-0.0103328	0.00940133	0.99 (0.97-1.01)	0.271734
TFAM	MR Egger	22	0.0125192	0.0241279	1.01 (0.97-1.06)	0.609545
TFAM	Weighted median	22	-0.0124015	0.0124941	0.99 (0.96-1.01)	0.320908
TFAM	Inverse variance weighted (multiplicative random effects)	22	-0.0102998	0.00706808	0.99 (0.98-1.00)	0.145055
TFPI	Wald ratio	1	0.0991417	0.141631	1.10 (0.84-1.46)	0.483927
TGFBR2	Maximum likelihood	9	0.0349941	0.0230592	1.04 (0.99-1.08)	0.129121
TGFBR2	MR Egger	9	0.0853626	0.0427023	1.09 (1.00-1.18)	0.0857435
TGFBR2	Weighted median	9	0.0221164	0.026534	1.02 (0.97-1.08)	0.404557
TGFBR2	Inverse variance weighted (multiplicative random effects)	9	0.0346259	0.0317537	1.04 (0.97-1.10)	0.275514
TGM2	Maximum likelihood	4	-0.062014	0.0491121	0.94 (0.85-1.03)	0.206696
TGM2	MR Egger	4	-0.0845084	0.201446	0.92 (0.62-1.36)	0.715611
TGM2	Weighted median	4	-0.0438439	0.0601014	0.96 (0.85-1.08)	0.465697
TGM2	Inverse variance weighted (multiplicative random effects)	4	-0.0609977	0.0648111	0.94 (0.83-1.07)	0.346622
TGM3	Maximum likelihood	10	-0.0228627	0.0214993	0.98 (0.94-1.02)	0.287592
TGM3	MR Egger	10	-0.00984935	0.0436858	0.99 (0.91-1.08)	0.827275
TGM3	Weighted median	10	-0.00643595	0.0257177	0.99 (0.94-1.04)	0.802391
TGM3	Inverse variance weighted (multiplicative random effects)	10	-0.0225352	0.0277464	0.98 (0.93-1.03)	0.416687
THRA	Maximum likelihood	9	0.0193173	0.0194084	1.02 (0.98-1.06)	0.319587
THRA	MR Egger	9	0.0414425	0.0409568	1.04 (0.96-1.13)	0.345296
THRA	Weighted median	9	0.0205164	0.0223738	1.02 (0.98-1.07)	0.359151
THRA	Inverse variance weighted (multiplicative random effects)	9	0.019237	0.0232119	1.02 (0.97-1.07)	0.407242
TLR2	Maximum likelihood	2	0.00961007	0.0511922	1.01 (0.91-1.12)	0.851092
TLR2	Inverse variance weighted (multiplicative random effects)	2	0.00953374	0.0552826	1.01 (0.91-1.13)	0.86308
TLR4	Maximum likelihood	13	-0.0407551	0.0171192	0.96 (0.93-0.99)	0.0172814
TLR4	MR Egger	13	-0.015301	0.0470538	0.98 (0.90-1.08)	0.751145
TLR4	Weighted median	13	-0.0396313	0.0246985	0.96 (0.92-1.01)	0.108582
TLR4	Inverse variance weighted (multiplicative random effects)	13	-0.0407402	0.0198024	0.96 (0.92-1.00)	0.039654
TMPRSS6	Maximum likelihood	2	-0.0715008	0.0979133	0.93 (0.77-1.13)	0.46524
TMPRSS6	Inverse variance weighted (multiplicative random effects)	2	-0.0711843	0.0552096	0.93 (0.84-1.04)	0.197277
TNF	Wald ratio	1	-0.0562772	0.0969884	0.95 (0.78-1.14)	0.561748
TNK2	Maximum likelihood	4	0.0866015	0.0491607	1.09 (0.99-1.20)	0.078137
TNK2	MR Egger	4	0.295329	0.158292	1.34 (0.99-1.83)	0.20307
TNK2	Weighted median	4	0.13305	0.0593665	1.14 (1.02-1.28)	0.0250155
TNK2	Inverse variance weighted (multiplicative random effects)	4	0.085317	0.0569475	1.09 (0.97-1.22)	0.134089
TNKS	Wald ratio	1	-0.0472885	0.120138	0.95 (0.75-1.21)	0.693864
TNKS2	Maximum likelihood	2	0.0215098	0.0309479	1.02 (0.96-1.09)	0.487035
TNKS2	Inverse variance weighted (multiplicative random effects)	2	0.0213808	0.0442453	1.02 (0.94-1.11)	0.628931
TNNC1	Wald ratio	1	-0.0411471	0.148762	0.96 (0.72-1.28)	0.782091
TOP1MT	Maximum likelihood	6	-0.0376142	0.0390578	0.96 (0.89-1.04)	0.335528
TOP1MT	MR Egger	6	-0.0148933	0.142034	0.99 (0.75-1.30)	0.921537
TOP1MT	Weighted median	6	-0.0598212	0.0470018	0.94 (0.86-1.03)	0.20311
TOP1MT	Inverse variance weighted (multiplicative random effects)	6	-0.0375092	0.0185797	0.96 (0.93-1.00)	0.0435052
TP53	Maximum likelihood	2	-0.136974	0.0944878	0.87 (0.72-1.05)	0.147156
TP53	Inverse variance weighted (multiplicative random effects)	2	-0.126806	0.270404	0.88 (0.52-1.50)	0.639106
TPH1	Maximum likelihood	4	0.0244154	0.0375643	1.02 (0.95-1.10)	0.515717
TPH1	MR Egger	4	0.0188165	0.188732	1.02 (0.70-1.48)	0.929676
TPH1	Weighted median	4	0.0515404	0.0493548	1.05 (0.96-1.16)	0.296355
TPH1	Inverse variance weighted (multiplicative random effects)	4	0.023734	0.059061	1.02 (0.91-1.15)	0.687791
TPI1	Wald ratio	1	-0.0683222	0.0405053	0.93 (0.86-1.01)	0.091652
TPSAB1	Maximum likelihood	21	-0.00798491	0.0118747	0.99 (0.97-1.02)	0.501309
TPSAB1	MR Egger	21	-0.0388585	0.0258755	0.96 (0.91-1.01)	0.1496
TPSAB1	Weighted median	21	-0.0234418	0.0170882	0.98 (0.94-1.01)	0.170122
TPSAB1	Inverse variance weighted (multiplicative random effects)	21	-0.00790303	0.0130348	0.99 (0.97-1.02)	0.544315
TRAP1	Maximum likelihood	14	-0.00394227	0.0111069	1.00 (0.97-1.02)	0.722635
TRAP1	MR Egger	14	-0.0151042	0.0255009	0.99 (0.94-1.04)	0.564642
TRAP1	Weighted median	14	0.00579455	0.0144685	1.01 (0.98-1.03)	0.688792
TRAP1	Inverse variance weighted (multiplicative random effects)	14	-0.00392102	0.011938	1.00 (0.97-1.02)	0.742573
TRDMT1	Maximum likelihood	10	0.0130836	0.0231213	1.01 (0.97-1.06)	0.571485
TRDMT1	MR Egger	10	0.0137425	0.0655486	1.01 (0.89-1.15)	0.839178
TRDMT1	Weighted median	10	-0.0272323	0.0310283	0.97 (0.92-1.03)	0.380128
TRDMT1	Inverse variance weighted (multiplicative random effects)	10	0.0129878	0.0299643	1.01 (0.96-1.07)	0.664694
TREM1	Maximum likelihood	24	-0.00365043	0.00912984	1.00 (0.98-1.01)	0.689278
TREM1	MR Egger	24	-0.0183315	0.0193762	0.98 (0.95-1.02)	0.354383
TREM1	Weighted median	24	-0.0131028	0.0136777	0.99 (0.96-1.01)	0.338077
TREM1	Inverse variance weighted (multiplicative random effects)	24	-0.00365506	0.00833572	1.00 (0.98-1.01)	0.661037
TRIM24	Maximum likelihood	4	0.053914	0.0369851	1.06 (0.98-1.13)	0.144917
TRIM24	MR Egger	4	0.175113	0.0812738	1.19 (1.02-1.40)	0.163997
TRIM24	Weighted median	4	0.0578679	0.042413	1.06 (0.98-1.15)	0.172445
TRIM24	Inverse variance weighted (multiplicative random effects)	4	0.0536457	0.0390082	1.06 (0.98-1.14)	0.169057
TRPV1	Wald ratio	1	0.0122169	0.101401	1.01 (0.83-1.23)	0.904101
TYMP	Maximum likelihood	22	-0.0116636	0.00780027	0.99 (0.97-1.00)	0.134842
TYMP	MR Egger	22	-0.00662658	0.0168287	0.99 (0.96-1.03)	0.69792
TYMP	Weighted median	22	-0.00696987	0.0109397	0.99 (0.97-1.01)	0.524047
TYMP	Inverse variance weighted (multiplicative random effects)	22	-0.0117558	0.00682839	0.99 (0.98-1.00)	0.08514
TYMS	Maximum likelihood	4	0.0457094	0.0550065	1.05 (0.94-1.17)	0.405984
TYMS	MR Egger	4	-0.247231	0.306961	0.78 (0.43-1.43)	0.505116
TYMS	Weighted median	4	0.0897894	0.0730381	1.09 (0.95-1.26)	0.218941
TYMS	Inverse variance weighted (multiplicative random effects)	4	0.0448345	0.0724245	1.05 (0.91-1.21)	0.535882
UCK2	Maximum likelihood	3	-0.291716	0.10046	0.75 (0.61-0.91)	0.00368669
UCK2	MR Egger	3	-0.840095	1.04437	0.43 (0.06-3.34)	0.56874
UCK2	Weighted median	3	-0.330642	0.115366	0.72 (0.57-0.90)	0.00415646
UCK2	Inverse variance weighted (multiplicative random effects)	3	-0.290085	0.0529997	0.75 (0.67-0.83)	4.41632e-08
UMPS	Maximum likelihood	7	0.0631933	0.0290431	1.07 (1.01-1.13)	0.0295669
UMPS	MR Egger	7	0.059326	0.0690884	1.06 (0.93-1.21)	0.429742
UMPS	Weighted median	7	0.0554447	0.0327434	1.06 (0.99-1.13)	0.0903965
UMPS	Inverse variance weighted (multiplicative random effects)	7	0.062722	0.0298708	1.06 (1.00-1.13)	0.0357486
USP7	Maximum likelihood	2	0.0470005	0.094601	1.05 (0.87-1.26)	0.61931
USP7	Inverse variance weighted (multiplicative random effects)	2	0.0469965	0.00655018	1.05 (1.03-1.06)	7.23902e-13
VCAM1	Maximum likelihood	6	0.0406867	0.0264243	1.04 (0.99-1.10)	0.123622
VCAM1	MR Egger	6	0.0458913	0.0666151	1.05 (0.92-1.19)	0.528762
VCAM1	Weighted median	6	0.0471334	0.0291532	1.05 (0.99-1.11)	0.105933
VCAM1	Inverse variance weighted (multiplicative random effects)	6	0.0404491	0.0273298	1.04 (0.99-1.10)	0.138863
VCP	Maximum likelihood	7	-0.000644311	0.020781	1.00 (0.96-1.04)	0.975266
VCP	MR Egger	7	-0.0148303	0.0514056	0.99 (0.89-1.09)	0.784545
VCP	Weighted median	7	-0.0119161	0.0248267	0.99 (0.94-1.04)	0.631247
VCP	Inverse variance weighted (multiplicative random effects)	7	-0.000647296	0.0115639	1.00 (0.98-1.02)	0.955361
VDR	Maximum likelihood	13	-0.0563518	0.0251476	0.95 (0.90-0.99)	0.0250365
VDR	MR Egger	13	-0.0916786	0.0631602	0.91 (0.81-1.03)	0.17455
VDR	Weighted median	13	-0.0626188	0.0328803	0.94 (0.88-1.00)	0.0568519
VDR	Inverse variance weighted (multiplicative random effects)	13	-0.0571937	0.0209472	0.94 (0.91-0.98)	0.00632623
VEGFA	Maximum likelihood	9	0.0141127	0.0206639	1.01 (0.97-1.06)	0.49463
VEGFA	MR Egger	9	0.0031201	0.0822398	1.00 (0.85-1.18)	0.970796
VEGFA	Weighted median	9	-0.00743199	0.0274948	0.99 (0.94-1.05)	0.786926
VEGFA	Inverse variance weighted (multiplicative random effects)	9	0.0137455	0.0362643	1.01 (0.94-1.09)	0.70466
VIM	Maximum likelihood	6	0.0315842	0.0244157	1.03 (0.98-1.08)	0.195804
VIM	MR Egger	6	-0.131313	0.205947	0.88 (0.59-1.31)	0.5584
VIM	Weighted median	6	0.00343002	0.0306384	1.00 (0.94-1.07)	0.910862
VIM	Inverse variance weighted (multiplicative random effects)	6	0.0313397	0.0238199	1.03 (0.98-1.08)	0.188275
WDR5	Wald ratio	1	-0.0468049	0.0423998	0.95 (0.88-1.04)	0.269638
YARS	Maximum likelihood	2	0.063704	0.0780732	1.07 (0.91-1.24)	0.414528
YARS	Inverse variance weighted (multiplicative random effects)	2	0.0635194	0.0523082	1.07 (0.96-1.18)	0.224621
YES1	Maximum likelihood	2	-0.0360228	0.0411503	0.96 (0.89-1.05)	0.381359
YES1	Inverse variance weighted (multiplicative random effects)	2	-0.0359605	0.0261934	0.96 (0.92-1.02)	0.169788
ZAP70	Maximum likelihood	3	-0.0345306	0.0277129	0.97 (0.91-1.02)	0.21276
ZAP70	MR Egger	3	-0.17566	0.244026	0.84 (0.52-1.35)	0.6028
ZAP70	Weighted median	3	-0.0379933	0.027547	0.96 (0.91-1.02)	0.167827
ZAP70	Inverse variance weighted (multiplicative random effects)	3	-0.0345138	0.0149716	0.97 (0.94-0.99)	0.0211509
ZHX2	Maximum likelihood	10	-0.0447656	0.020644	0.96 (0.92-1.00)	0.0301238
ZHX2	MR Egger	10	-0.0642566	0.0630311	0.94 (0.83-1.06)	0.337829
ZHX2	Weighted median	10	-0.0390913	0.0258214	0.96 (0.91-1.01)	0.130048
ZHX2	Inverse variance weighted (multiplicative random effects)	10	-0.0443122	0.0271207	0.96 (0.91-1.01)	0.102282

## Sheet: Table S2
Table S2: Sensitivity analysis results of Mendelian randomization for T2D in the discovery cohort.
Gene	Heterogeneity				Horizontal pleiotropy
	QIVW	PIVW	QMR egger	PMR egger	EggerIntercept	PPleiotropy
AKT2	0.0190676	0.890173	-	-	-	-
AMD1	0.127457	0.93826	0.0982097	0.753989	-0.00266728	0.89217
ANPEP	74.0433	1.68088e-06	64.6704	2.3062e-05	-0.0138125	0.0685494
BECN1	18.2329	0.0109623	18.1812	0.00579498	0.00174352	0.900362
CA4	0.0524968	0.818774	-	-	-	-
CASP1	1.17223	0.759671	0.0555592	0.972603	-0.0088384	0.401426
CD38	0.216331	0.64185	-	-	-	-
CDA	10.0373	0.985964	9.93991	0.979682	0.00119981	0.758104
CFD	64.6297	0.0044977	62.1273	0.00597706	0.00607357	0.229892
CLC	0.0787479	0.779002	-	-	-	-
DHFRL1	0.0446165	0.977939	0.0353785	0.850805	0.00130837	0.938999
DHODH	0.470175	0.790502	0.0346567	0.852317	0.0425924	0.628641
F10	0.00569619	0.939838	-	-	-	-
FGF2	0.644662	0.724458	0.116371	0.733005	-0.0284575	0.599877
FKBP1B	0.0696452	0.791854	-	-	-	-
FPGS	0.0175221	0.894691	-	-	-	-
HES1	0.0058743	0.938907	-	-	-	-
HNF1A	0.0628252	0.802085	-	-	-	-
HSD17B1	1.08873	0.58021	0.230419	0.631213	-0.0524223	0.524294
KDM5A	7.25767	0.777849	7.19428	0.706985	-0.00518925	0.806307
MPO	1.57578	0.813138	1.29499	0.730322	0.00457321	0.632897
MYC	0.0385229	0.844397	-	-	-	-
NCOA1	0.0358796	0.849764	-	-	-	-
NFKB1	8.24441	0.220739	7.17723	0.207789	0.0131332	0.427969
NOS3	1.49147	0.960059	0.88241	0.971482	-0.0047846	0.470457
ODC1	1.64364	0.649535	0.567095	0.753107	-0.0341584	0.408459
P2RX4	40.1743	0.00474801	38.5077	0.00511139	0.00634723	0.375869
PGF	0.00176654	0.966475	-	-	-	-
PRMT3	0.0599262	0.970481	0.0433314	0.835103	0.00185972	0.918439
RXRA	0.00250951	0.960047	-	-	-	-
SREBF1	1.87592	0.598555	1.71069	0.425135	0.00922442	0.72376
ST6GAL1	64.3006	5.05083e-06	63.0154	4.41879e-06	0.0067082	0.519927
UCK2	0.613762	0.735738	0.334061	0.563278	0.0274859	0.690301
USP7	0.00480882	0.944714	-	-	-	-
RELA	-	-	-	-	-	-
Legend: "-" indicates that MR egger analysis can not be performed due to fewer than 3 SNPs.

## Sheet: Table S3
Table S3: Effect estimates of potential targets regarding baicalin for T2D in the validation cohort.
Target	Method	nSNPs	Beta	Se	OR (95% CI)	P value
AKT2	Maximum likelihood	2	-0.0305708	0.0831241	0.97 (0.82-1.14)	0.713042
AKT2	Inverse variance weighted (multiplicative random effects)	2	-0.030326	0.0989494	0.97 (0.80-1.18)	0.759239
AMD1	Maximum likelihood	3	0.0149093	0.0634999	1.02 (0.90-1.15)	0.81437
AMD1	MR Egger	3	0.358121	0.174128	1.43 (1.02-2.01)	0.288114
AMD1	Weighted median	3	0.021221	0.0702146	1.02 (0.89-1.17)	0.762477
AMD1	Inverse variance weighted (multiplicative random effects)	3	0.0146726	0.104345	1.01 (0.83-1.25)	0.888173
ANPEP	Maximum likelihood	30	0.0478251	0.00723755	1.05 (1.03-1.06)	3.89793e-11
ANPEP	MR Egger	30	0.0446079	0.0144945	1.05 (1.02-1.08)	0.0046322
ANPEP	Weighted median	30	0.0511363	0.0104165	1.05 (1.03-1.07)	9.14746e-07
ANPEP	Inverse variance weighted (multiplicative random effects)	30	0.0479296	0.00802165	1.05 (1.03-1.07)	2.30042e-09
BECN1	Maximum likelihood	7	0.0224058	0.0161346	1.02 (0.99-1.06)	0.164931
BECN1	MR Egger	7	0.0212481	0.0224927	1.02 (0.98-1.07)	0.388205
BECN1	Weighted median	7	0.0235263	0.0188018	1.02 (0.99-1.06)	0.210832
BECN1	Inverse variance weighted (multiplicative random effects)	7	0.0224027	0.00668996	1.02 (1.01-1.04)	0.000811904
CA4	Maximum likelihood	2	0.0371379	0.0381344	1.04 (0.96-1.12)	0.330121
CA4	Inverse variance weighted (multiplicative random effects)	2	0.0371004	0.0313807	1.04 (0.98-1.10)	0.2371
CASP1	Maximum likelihood	5	-0.00127887	0.0261809	1.00 (0.95-1.05)	0.961041
CASP1	MR Egger	5	-0.00723778	0.0360695	0.99 (0.93-1.07)	0.853797
CASP1	Weighted median	5	0.000461036	0.0271043	1.00 (0.95-1.06)	0.986429
CASP1	Inverse variance weighted (multiplicative random effects)	5	-0.00127683	0.0226074	1.00 (0.96-1.04)	0.954961
CD38	Wald ratio	1	0.287319	0.158309	1.33 (0.98-1.82)	0.0695364
CDA	Maximum likelihood	22	-0.0161778	0.00879897	0.98 (0.97-1.00)	0.0659745
CDA	MR Egger	22	-0.0268701	0.0142596	0.97 (0.95-1.00)	0.0741375
CDA	Weighted median	22	-0.0216884	0.0120487	0.98 (0.96-1.00)	0.0718509
CDA	Inverse variance weighted (multiplicative random effects)	22	-0.0161769	0.00644324	0.98 (0.97-1.00)	0.0120499
CLC	Maximum likelihood	2	0.129039	0.123614	1.14 (0.89-1.45)	0.296537
CLC	Inverse variance weighted (multiplicative random effects)	2	0.125166	0.177946	1.13 (0.80-1.61)	0.48181
DHFRL1	Maximum likelihood	3	-0.0672058	0.0545041	0.94 (0.84-1.04)	0.21756
DHFRL1	MR Egger	3	-0.163616	0.132959	0.85 (0.65-1.10)	0.434424
DHFRL1	Weighted median	3	-0.0750861	0.0568426	0.93 (0.83-1.04)	0.186519
DHFRL1	Inverse variance weighted (multiplicative random effects)	3	-0.067122	0.0311966	0.94 (0.88-0.99)	0.0314303
F10	Maximum likelihood	2	-0.178424	0.106327	0.84 (0.68-1.03)	0.0933334
F10	Inverse variance weighted (multiplicative random effects)	2	-0.175917	0.103452	0.84 (0.68-1.03)	0.089044
FGF2	Maximum likelihood	3	-0.0399303	0.0560342	0.96 (0.86-1.07)	0.47609
FGF2	MR Egger	3	0.194723	0.626042	1.21 (0.36-4.14)	0.808025
FGF2	Weighted median	3	-0.0101863	0.0621924	0.99 (0.88-1.12)	0.869899
FGF2	Inverse variance weighted (multiplicative random effects)	3	-0.039418	0.0772865	0.96 (0.83-1.12)	0.610034
FKBP1B	Maximum likelihood	2	0.015107	0.0378998	1.02 (0.94-1.09)	0.690186
FKBP1B	Inverse variance weighted (multiplicative random effects)	2	0.0150834	0.023256	1.02 (0.97-1.06)	0.516609
FPGS	Maximum likelihood	2	-0.0197702	0.0721796	0.98 (0.85-1.13)	0.78416
FPGS	Inverse variance weighted (multiplicative random effects)	2	-0.0181579	0.209551	0.98 (0.65-1.48)	0.930949
HES1	Maximum likelihood	2	-0.0615745	0.061739	0.94 (0.83-1.06)	0.318602
HES1	Inverse variance weighted (multiplicative random effects)	2	-0.0610245	0.0960902	0.94 (0.78-1.14)	0.525379
HNF1A	Maximum likelihood	2	0.632981	0.0908547	1.88 (1.58-2.25)	3.2386e-12
HNF1A	Inverse variance weighted (multiplicative random effects)	2	0.633624	0.0512529	1.88 (1.70-2.08)	4.16057e-35
KDM5A	Maximum likelihood	12	-0.0222124	0.0221942	0.98 (0.94-1.02)	0.316914
KDM5A	MR Egger	12	0.0741288	0.0901064	1.08 (0.90-1.28)	0.42987
KDM5A	Weighted median	12	-0.0229442	0.0288981	0.98 (0.92-1.03)	0.427215
KDM5A	Inverse variance weighted (multiplicative random effects)	12	-0.0220545	0.0199789	0.98 (0.94-1.02)	0.269641
MPO	Maximum likelihood	5	0.0498247	0.0212875	1.05 (1.01-1.10)	0.019255
MPO	MR Egger	5	0.0746252	0.0365555	1.08 (1.00-1.16)	0.133864
MPO	Weighted median	5	0.0441815	0.0263411	1.05 (0.99-1.10)	0.0934867
MPO	Inverse variance weighted (multiplicative random effects)	5	0.049725	0.0188986	1.05 (1.01-1.09)	0.00850987
MYC	Maximum likelihood	2	-0.028195	0.101262	0.97 (0.80-1.19)	0.780678
MYC	Inverse variance weighted (multiplicative random effects)	2	-0.0281734	0.0225672	0.97 (0.93-1.02)	0.211876
NCOA1	Maximum likelihood	2	0.0401682	0.0849389	1.04 (0.88-1.23)	0.636279
NCOA1	Inverse variance weighted (multiplicative random effects)	2	0.0391233	0.16082	1.04 (0.76-1.43)	0.807794
NFKB1	Maximum likelihood	7	0.0188741	0.0314556	1.02 (0.96-1.08)	0.548489
NFKB1	MR Egger	7	-0.00561183	0.20277	0.99 (0.67-1.48)	0.978991
NFKB1	Weighted median	7	-0.0582188	0.0490624	0.94 (0.86-1.04)	0.235374
NFKB1	Inverse variance weighted (multiplicative random effects)	7	0.0184253	0.0665432	1.02 (0.89-1.16)	0.781863
NOS3	Maximum likelihood	7	0.115093	0.0272804	1.12 (1.06-1.18)	2.45503e-05
NOS3	MR Egger	7	0.14782	0.0725814	1.16 (1.01-1.34)	0.0972889
NOS3	Weighted median	7	0.128082	0.0311241	1.14 (1.07-1.21)	3.86846e-05
NOS3	Inverse variance weighted (multiplicative random effects)	7	0.113942	0.0420172	1.12 (1.03-1.22)	0.00669219
P2RX4	Maximum likelihood	20	0.0644126	0.0118085	1.07 (1.04-1.09)	4.90324e-08
P2RX4	MR Egger	20	-0.00837961	0.0363959	0.99 (0.92-1.06)	0.820506
P2RX4	Weighted median	20	0.0497974	0.0175617	1.05 (1.02-1.09)	0.00457432
P2RX4	Inverse variance weighted (multiplicative random effects)	20	0.0636245	0.0220167	1.07 (1.02-1.11)	0.00385445
PGF	Maximum likelihood	2	-0.207143	0.0503184	0.81 (0.74-0.90)	3.84443e-05
PGF	Inverse variance weighted (multiplicative random effects)	2	-0.206924	0.027929	0.81 (0.77-0.86)	1.27304e-13
PRMT3	Maximum likelihood	3	-0.020292	0.070025	0.98 (0.85-1.12)	0.771983
PRMT3	MR Egger	3	0.0605731	0.19186	1.06 (0.73-1.55)	0.805314
PRMT3	Weighted median	3	0.00150648	0.07333	1.00 (0.87-1.16)	0.98361
PRMT3	Inverse variance weighted (multiplicative random effects)	3	-0.0202228	0.0472898	0.98 (0.89-1.08)	0.668916
RELA	Wald ratio	1	-0.212499	0.193972	0.81 (0.55-1.18)	0.273291
RXRA	Maximum likelihood	2	-0.196466	0.092978	0.82 (0.68-0.99)	0.0345972
RXRA	Inverse variance weighted (multiplicative random effects)	2	-0.196474	0.00311013	0.82 (0.82-0.83)	0
SREBF1	Maximum likelihood	4	-0.107281	0.0227377	0.90 (0.86-0.94)	2.37919e-06
SREBF1	MR Egger	4	-0.103989	0.128294	0.90 (0.70-1.16)	0.502737
SREBF1	Weighted median	4	-0.116859	0.0247626	0.89 (0.85-0.93)	2.36784e-06
SREBF1	Inverse variance weighted (multiplicative random effects)	4	-0.106883	0.0248628	0.90 (0.86-0.94)	1.71654e-05
ST6GAL1	Maximum likelihood	23	0.103838	0.0176775	1.11 (1.07-1.15)	4.25383e-09
ST6GAL1	MR Egger	23	0.0347862	0.0714356	1.04 (0.90-1.19)	0.631332
ST6GAL1	Weighted median	23	0.080497	0.0288802	1.08 (1.02-1.15)	0.00531536
ST6GAL1	Inverse variance weighted (multiplicative random effects)	23	0.102141	0.0264828	1.11 (1.05-1.17)	0.000114845
UCK2	Maximum likelihood	3	-0.160951	0.108339	0.85 (0.69-1.05)	0.13738
UCK2	MR Egger	3	1.16898	1.2099	3.22 (0.30-34.48)	0.51095
UCK2	Weighted median	3	-0.193824	0.136737	0.82 (0.63-1.08)	0.156338
UCK2	Inverse variance weighted (multiplicative random effects)	3	-0.159124	0.0843679	0.85 (0.72-1.01)	0.0592852
USP7	Maximum likelihood	2	-0.119087	0.118353	0.89 (0.70-1.12)	0.314316
USP7	Inverse variance weighted (multiplicative random effects)	2	-0.119086	0.00206441	0.89 (0.88-0.89)	0

## Sheet: Table S4
Table S4: Sensitivity analysis results of significant baicalin targets for T2D in the validation cohort.
Target	Heterogeneity				Horizontal pleiotropy
	QIVW	PIVW	QMR egger	PMR egger	EggerIntercept	PPleiotropy
ANPEP	35.8225	0.178792	35.7245	0.149748	0.00158949	0.783684
BECN1	1.03583	0.984218	1.03043	0.960075	0.000565217	0.944245
HNF1A	0.438523	0.507836	-	-	-	-
PGF	0.324778	0.56875	-	-	-	-
RXRA	0.00117053	0.972707	-	-	-	-
SREBF1	3.65805	0.300835	3.65706	0.160649	-0.00078622	0.983587
ST6GAL1	51.1888	0.000404134	48.7946	0.000535433	0.0100898	0.321612
USP7	0.000307777	0.986003	-	-	-	-
Legend: "-" indicates that MR egger analysis can not be performed due to fewer than 3 SNPs.

## Sheet: Table S5
Table S5: Colocalization results of cis-eQTLs for 8 baicalin target with T2D trait.
Target	Discovery cohort						Validation cohort
	nSNPs	PP.H0	PP.H1	PP.H2	PP.H3	PP.H4	nSNPs	PP.H0	PP.H1	PP.H2	PP.H3	PP.H4
ANPEP	6526	2.69E-319	3.16576e-305	1.03478e-15	0.12093	0.87907	6466	1.49088e-307	2.90016e-305	0.000567008	0.109408	0.890025
BECN1	4047	9.51828e-299	1.35994e-296	0.00221158	0.315302	0.682487	3916	2.19818e-296	2.08476e-296	0.510749	0.484392	0.00485945
HNF1A	5791	7.99928e-34	6.72794e-25	1.18893e-09	0.999973	2.65412e-05	5733	8.48278e-37	4.40873e-25	1.2608e-12	0.654924	0.345076
PGF	5437	2.27452e-62	9.60308e-63	0.700429	0.295719	0.00385236	5374	3.18246e-63	2.41951e-63	0.0980023	0.0736795	0.828318
RXRA	8555	1.18107e-08	5.08342e-09	0.696607	0.299821	0.00357152	8631	8.445e-09	8.30212e-09	0.498094	0.489655	0.0122509
SREBF1	4687	0	2.37634e-305	0.00010458	0.152081	0.847814	4730	3.44572e-306	2.50654e-305	0.0212396	0.153679	0.825081
ST6GAL1	6687	3.01843e-148	2.63572e-139	1.14519e-09	0.999989	1.08793e-05	6753	2.71611e-144	2.63537e-139	1.03049e-05	0.999856	0.000133575
USP7	9769	2.7215e-09	8.5668e-10	0.755812	0.23791	0.00627723	9944	1.20223e-09	2.46406e-09	0.326508	0.669198	0.00429424
